# Supplementary material for: (E)-1,2-Diphenyl­ethenyl methane­sulfonate
Source: Acta Crystallogr Sect E Struct Rep Online. 2010 Apr 24;66(Pt 5):o1143. doi: 10.1107/S160053681001281X (PMC2979264; doi:10.1107/S160053681001281X)
Supplement: Supplementary file 1 [file e-66-o1143-sup1.cif]

##############################################################################
###                                                                        ###
###        Electronic paper (Acta Crystallographica Section E)             ###
###                                                                        ###
##############################################################################
#                                                                            #
# This CIF contains the data in a paper accepted for publication in Acta     #
# Crystallographica Section E. It conforms to the requirements of Notes      #
# for Authors for Section E, and has been peer reviewed under the auspices   #
# of the IUCr Commission on Journals.                                        #
#                                                                            #
# Full details of the Crystallographic Information File format               #
# are given in the paper "The Crystallographic Information File (CIF):       #
# a New Standard Archive File for Crystallography" by S. R. Hall, F. H.      #
# Allen and I. D. Brown [Acta Cryst. (1991), A47, 655-685].                  #
#                                                                            #
# The current version of the core CIF dictionary is obtainable from          #
# ftp://ftp.iucr.org/pub/cif_core.dic. The current version number is 2.4.    #
#                                                                            #
# Software is freely available for graphical display of the structure(s) in  #
# this CIF.  For information consult the CIF home page http://www.iucr.org/  #
# cif/home.html                                                              #
#                                                                            #
# This file may be used for bona fide research purposes within the           #
# scientific community so long as proper attribution is given to the journal # 
# article from which it was obtained.                                        #
#                                                                            #
##############################################################################
                                             
data_global
_audit_creation_method     'by CrystalStructure 3.7.0'
_journal_date_recd_electronic     2010-01-08
_journal_date_accepted     2010-04-06
_journal_name_full     'Acta Crystallographica, Section E'
_journal_year     2010
_journal_volume     66
_journal_issue      5
_journal_page_first     o1143
_journal_page_last     o1143
_journal_paper_category     QO
_journal_coeditor_code     BQ2190
_publ_contact_author_name     'Chen Zhang'
_publ_contact_author_address
;
Zhejiang University, Hangzhou
People's Republic of China
;
_publ_contact_author_email     'chenzhang@zju.edu.cn'
_publ_contact_author_fax     ' '
_publ_contact_author_phone     ' '
_publ_section_title
;
(<i>E</i>)-1,2-Diphenylethenyl methanesulfonate
;
loop_
    _publ_author_name
    _publ_author_address
    'Yonghua Feng'
; Zhejiang Xianju Xianle Pharmaceutical Co. Ltd
  People's Republic of China
;
    'Liu Ying'
; Zhejiang Silver-Elephant Bio-Engineering Co. Ltd
  People's Republic of China
;
    'Chen Zhang'
;
Department of Medicinal Chemistry, College of Pharmaceutical Science
Zhejiang University
People's Republic of China
;
data_I
_chemical_name_systematic
;
(<i>E</i>)-1,2-Diphenylethenyl methanesulfonate
;
_chemical_formula_moiety     'C15 H14 O3 S'
_chemical_formula_sum     'C15 H14 O3 S'
_chemical_formula_iupac     'C15 H14 O3 S'
_chemical_formula_weight     274.33
_chemical_melting_point     ?
_symmetry_cell_setting     orthorhombic
_symmetry_space_group_name_H-M     'P 21 21 21'
_symmetry_space_group_name_Hall     'P 2ac 2ab'
loop_
    _symmetry_equiv_pos_site_id
    _symmetry_equiv_pos_as_xyz
    1 '+X,+Y,+Z'
    2 '1/2+X,1/2-Y,-Z'
    3 '-X,1/2+Y,1/2-Z'
    4 '1/2-X,-Y,1/2+Z'
_cell_length_a     8.3789(3)
_cell_length_b     11.1397(4)
_cell_length_c     14.8365(5)
_cell_angle_alpha     90
_cell_angle_beta     90
_cell_angle_gamma     90
_cell_volume     1384.82(8)
_cell_formula_units_Z     4
_cell_measurement_reflns_used     11138
_cell_measurement_theta_min     3.0
_cell_measurement_theta_max     27.4
_cell_measurement_temperature     296.0(10)
_exptl_crystal_description     'chunk'
_exptl_crystal_colour     'colorless'
_exptl_crystal_size_max     0.41
_exptl_crystal_size_mid     0.39
_exptl_crystal_size_min     0.29
_exptl_crystal_density_diffrn     1.316
_exptl_crystal_density_meas     ?
_exptl_crystal_density_method     'not measured'
_exptl_crystal_F_000     576.00
_exptl_absorpt_coefficient_mu     0.234
_exptl_absorpt_correction_type     multi-scan
_exptl_absorpt_process_details
;
(ABSCOR; Higashi, 1995)
;
_exptl_absorpt_correction_T_min     0.887
_exptl_absorpt_correction_T_max     0.934
_diffrn_ambient_temperature     296.0(10)
_diffrn_radiation_type     'Mo K\a'
_diffrn_radiation_wavelength     0.71075
_diffrn_measurement_device_type     'Rigaku R-AXIS RAPID'
_diffrn_measurement_method     \w
_diffrn_detector_area_resol_mean     10.00
_diffrn_reflns_number     13673
_diffrn_reflns_av_R_equivalents     0.026
_diffrn_reflns_theta_max     27.43
_diffrn_reflns_theta_full     27.50
_diffrn_measured_fraction_theta_max     0.998
_diffrn_measured_fraction_theta_full     0.992
_diffrn_reflns_limit_h_min     -10
_diffrn_reflns_limit_h_max     10
_diffrn_reflns_limit_k_min     -13
_diffrn_reflns_limit_k_max     14
_diffrn_reflns_limit_l_min     -19
_diffrn_reflns_limit_l_max     18
_refine_special_details
;
Refinement using all reflections. The weighted <i>R</i>-factor (wR) and goodness
of fit (<i>S</i>) are based on <i>F</i>^2^. <i>R</i>-factor (gt) are based on
<i>F</i>. The threshold expression of <i>F</i>^2^ > 2.0 \s(<i>F</i>^2^) is
used only for calculating <i>R</i>-factor (gt).
;
_reflns_number_total     3163
_reflns_number_gt     2606
_reflns_threshold_expression     F^2^>2.0\s(F^2^)
_refine_ls_structure_factor_coef     Fsqd
_refine_ls_R_factor_gt     0.0323
_refine_ls_wR_factor_ref     0.0918
_refine_ls_goodness_of_fit_ref     1.003
_refine_ls_number_reflns     3163
_refine_ls_number_parameters     174
_refine_ls_hydrogen_treatment     constr
_refine_ls_weighting_scheme     calc
_refine_ls_weighting_details
            'w = 1/[\s^2^(Fo^2^)+(0.0507P)^2^+0.1656P] where P=(Fo^2^+2Fc^2^)/3'
_refine_ls_shift/su_max     0.0000
_refine_diff_density_max     0.15
_refine_diff_density_min     -0.20
_refine_ls_extinction_method     'SHELXL97 (Sheldrick, 2008)'
_refine_ls_extinction_coef     0.0173(19)
_refine_ls_abs_structure_details     'Flack (1983), 1341 Friedel Pairs'
_refine_ls_abs_structure_Flack     -0.03(7)
loop_
    _atom_type_symbol
    _atom_type_description
    _atom_type_scat_dispersion_real
    _atom_type_scat_dispersion_imag
    _atom_type_scat_source
    'C' 'C' 0.003 0.002
;
International Tables for Crystallography
(1992, Vol. C, Tables 4.2.6.8 and 6.1.1.4)
;
    'H' 'H' 0.000 0.000
;
International Tables for Crystallography
(1992, Vol. C, Table 6.1.1.4)
;
    'O' 'O' 0.011 0.006
;
International Tables for Crystallography
(1992, Vol. C, Tables 4.2.6.8 and 6.1.1.4)
;
    'S' 'S' 0.125 0.123
;
International Tables for Crystallography
(1992, Vol. C, Tables 4.2.6.8 and 6.1.1.4)
;
_computing_data_collection     'PROCESS-AUTO (Rigaku, 2006)'
_computing_cell_refinement     'PROCESS-AUTO (Rigaku, 2006)'
_computing_data_reduction     'CrystalStructure (Rigaku, 2007)'
_computing_structure_solution     'SIR97 (Altomare <i>et al.</i>,  1999)'
_computing_structure_refinement     'SHELXL97 (Sheldrick, 2008)'
_computing_molecular_graphics     'ORTEP-3 for Windows (Farrugia, 1997)'
_computing_publication_material     'CrystalStructure (Rigaku, 2007)'
loop_
    _atom_site_type_symbol
    _atom_site_label
    _atom_site_fract_x
    _atom_site_fract_y
    _atom_site_fract_z
    _atom_site_U_iso_or_equiv
    _atom_site_adp_type
    _atom_site_calc_flag
    _atom_site_refinement_flags
    _atom_site_occupancy
    _atom_site_disorder_assembly
    _atom_site_disorder_group
    S S1 0.61979(6) 0.70614(5) 0.09128(3) 0.05358(15) Uani d . 1.00 . .
    O O1 0.47962(16) 0.75814(11) 0.15261(8) 0.0510(3) Uani d . 1.00 . .
    O O2 0.6188(2) 0.78154(19) 0.01488(11) 0.1006(6) Uani d . 1.00 . .
    O O3 0.6001(2) 0.58046(14) 0.08152(12) 0.0874(5) Uani d . 1.00 . .
    C C1 0.3992(2) 0.68265(13) 0.21579(10) 0.0413(3) Uani d . 1.00 . .
    C C2 0.4741(2) 0.68403(14) 0.30602(11) 0.0426(3) Uani d . 1.00 . .
    C C3 0.4984(2) 0.57768(18) 0.35269(12) 0.0528(4) Uani d . 1.00 . .
    C C4 0.5742(2) 0.5788(2) 0.43570(13) 0.0720(6) Uani d . 1.00 . .
    C C5 0.6285(3) 0.6847(2) 0.47133(13) 0.0848(7) Uani d . 1.00 . .
    C C6 0.6049(3) 0.7911(2) 0.42591(13) 0.0842(7) Uani d . 1.00 . .
    C C7 0.5272(2) 0.7914(2) 0.34348(12) 0.0635(5) Uani d . 1.00 . .
    C C8 0.2696(2) 0.62793(16) 0.18488(12) 0.0462(4) Uani d . 1.00 . .
    C C9 0.1462(2) 0.56029(14) 0.23397(11) 0.0429(3) Uani d . 1.00 . .
    C C10 0.0528(2) 0.47874(19) 0.18648(13) 0.0553(4) Uani d . 1.00 . .
    C C11 -0.0714(2) 0.4185(2) 0.22810(16) 0.0649(5) Uani d . 1.00 . .
    C C12 -0.1058(2) 0.43858(18) 0.31661(16) 0.0612(5) Uani d . 1.00 . .
    C C13 -0.0169(2) 0.51958(19) 0.36462(14) 0.0608(5) Uani d . 1.00 . .
    C C14 0.1080(2) 0.57984(17) 0.32428(12) 0.0522(4) Uani d . 1.00 . .
    C C15 0.7899(2) 0.7341(2) 0.15510(18) 0.0714(6) Uani d . 1.00 . .
    H H3 0.4637 0.5054 0.3282 0.063 Uiso c R 1.00 . .
    H H4 0.5884 0.5075 0.4673 0.086 Uiso c R 1.00 . .
    H H5 0.6815 0.6847 0.5264 0.102 Uiso c R 1.00 . .
    H H6 0.6411 0.8628 0.4506 0.101 Uiso c R 1.00 . .
    H H7 0.5106 0.8634 0.3132 0.076 Uiso c R 1.00 . .
    H H8 0.2544 0.6331 0.1229 0.055 Uiso c R 1.00 . .
    H H10 0.0741 0.4645 0.1259 0.066 Uiso c R 1.00 . .
    H H11 -0.1320 0.3637 0.1954 0.078 Uiso c R 1.00 . .
    H H12 -0.1891 0.3975 0.3443 0.073 Uiso c R 1.00 . .
    H H13 -0.0409 0.5341 0.4248 0.073 Uiso c R 1.00 . .
    H H14 0.1677 0.6343 0.3578 0.063 Uiso c R 1.00 . .
    H H151 0.8829 0.7131 0.1208 0.086 Uiso c R 1.00 . .
    H H152 0.7940 0.8178 0.1705 0.086 Uiso c R 1.00 . .
    H H153 0.7865 0.6870 0.2092 0.086 Uiso c R 1.00 . .
loop_
    _atom_site_aniso_label
    _atom_site_aniso_U_11
    _atom_site_aniso_U_22
    _atom_site_aniso_U_33
    _atom_site_aniso_U_12
    _atom_site_aniso_U_13
    _atom_site_aniso_U_23
    S1 0.0561(2) 0.0659(2) 0.0387(2) -0.0098(2) 0.0083(2) -0.0016(2)
    O1 0.0526(7) 0.0517(6) 0.0486(6) 0.0011(5) 0.0082(5) 0.0140(5)
    O2 0.0944(13) 0.1520(18) 0.0553(8) 0.0003(14) 0.0209(9) 0.0421(10)
    O3 0.0931(12) 0.0749(10) 0.0941(11) -0.0237(9) 0.0330(11) -0.0417(9)
    C1 0.0450(9) 0.0403(8) 0.0387(7) 0.0011(7) 0.0059(7) 0.0078(6)
    C2 0.0409(8) 0.0484(9) 0.0384(7) -0.0008(7) 0.0074(6) -0.0006(7)
    C3 0.0595(11) 0.0550(10) 0.0437(9) 0.0102(9) -0.0020(8) 0.0018(8)
    C4 0.0755(15) 0.0970(17) 0.0437(10) 0.0231(14) -0.0026(9) 0.0089(11)
    C5 0.0799(16) 0.136(2) 0.0381(9) -0.0057(19) -0.0035(11) -0.0126(13)
    C6 0.1004(19) 0.1041(18) 0.0483(11) -0.0390(17) 0.0141(12) -0.0247(12)
    C7 0.0851(15) 0.0571(10) 0.0484(9) -0.0150(11) 0.0131(10) -0.0055(9)
    C8 0.0468(9) 0.0533(10) 0.0384(8) 0.0025(8) -0.0015(7) 0.0060(7)
    C9 0.0408(9) 0.0441(8) 0.0438(8) 0.0030(7) -0.0029(7) 0.0030(7)
    C10 0.0524(10) 0.0632(11) 0.0504(9) -0.0025(9) -0.0063(9) -0.0050(9)
    C11 0.0552(12) 0.0616(12) 0.0777(14) -0.0128(10) -0.0067(10) -0.0075(11)
    C12 0.0477(10) 0.0565(10) 0.0795(13) -0.0095(9) 0.0092(10) 0.0034(10)
    C13 0.0573(12) 0.0659(12) 0.0591(11) -0.0072(10) 0.0161(10) -0.0025(10)
    C14 0.0493(9) 0.0560(10) 0.0511(9) -0.0091(9) 0.0067(9) -0.0061(8)
    C15 0.0518(11) 0.0768(15) 0.0857(16) -0.0016(11) 0.0009(10) -0.0069(13)
_geom_special_details
;
;
loop_
    _geom_bond_atom_site_label_1
    _geom_bond_atom_site_label_2
    _geom_bond_site_symmetry_1
    _geom_bond_site_symmetry_2
    _geom_bond_distance
    _geom_bond_publ_flag
    S1 O1 . . 1.5946(13) ?
    S1 O2 . . 1.4108(18) ?
    S1 O3 . . 1.4172(17) ?
    S1 C15 . . 1.739(2) ?
    O1 C1 . . 1.428(2) ?
    C1 C2 . . 1.478(2) ?
    C1 C8 . . 1.328(2) ?
    C2 C3 . . 1.387(2) ?
    C2 C7 . . 1.392(2) ?
    C3 C4 . . 1.386(2) ?
    C4 C5 . . 1.370(4) ?
    C5 C6 . . 1.378(4) ?
    C6 C7 . . 1.385(3) ?
    C8 C9 . . 1.472(2) ?
    C9 C10 . . 1.391(2) ?
    C9 C14 . . 1.395(2) ?
    C10 C11 . . 1.384(3) ?
    C11 C12 . . 1.363(3) ?
    C12 C13 . . 1.370(3) ?
    C13 C14 . . 1.380(2) ?
    C3 H3 . . 0.930 ?
    C4 H4 . . 0.930 ?
    C5 H5 . . 0.930 ?
    C6 H6 . . 0.930 ?
    C7 H7 . . 0.930 ?
    C8 H8 . . 0.930 ?
    C10 H10 . . 0.930 ?
    C11 H11 . . 0.930 ?
    C12 H12 . . 0.930 ?
    C13 H13 . . 0.930 ?
    C14 H14 . . 0.930 ?
    C15 H151 . . 0.960 ?
    C15 H152 . . 0.960 ?
    C15 H153 . . 0.960 ?
loop_
    _geom_angle_atom_site_label_1
    _geom_angle_atom_site_label_2
    _geom_angle_atom_site_label_3
    _geom_angle_site_symmetry_1
    _geom_angle_site_symmetry_2
    _geom_angle_site_symmetry_3
    _geom_angle
    _geom_angle_publ_flag
    O1 S1 O2 . . . 103.76(10) ?
    O1 S1 O3 . . . 109.35(9) ?
    O1 S1 C15 . . . 103.16(9) ?
    O2 S1 O3 . . . 120.36(11) ?
    O2 S1 C15 . . . 109.61(12) ?
    O3 S1 C15 . . . 109.16(11) ?
    S1 O1 C1 . . . 120.53(10) ?
    O1 C1 C2 . . . 112.84(13) ?
    O1 C1 C8 . . . 115.45(14) ?
    C2 C1 C8 . . . 131.66(15) ?
    C1 C2 C3 . . . 120.36(15) ?
    C1 C2 C7 . . . 120.41(15) ?
    C3 C2 C7 . . . 119.18(16) ?
    C2 C3 C4 . . . 120.20(19) ?
    C3 C4 C5 . . . 120.2(2) ?
    C4 C5 C6 . . . 120.3(2) ?
    C5 C6 C7 . . . 120.1(2) ?
    C2 C7 C6 . . . 120.0(2) ?
    C1 C8 C9 . . . 129.70(16) ?
    C8 C9 C10 . . . 118.61(15) ?
    C8 C9 C14 . . . 123.81(15) ?
    C10 C9 C14 . . . 117.37(16) ?
    C9 C10 C11 . . . 120.93(19) ?
    C10 C11 C12 . . . 120.6(2) ?
    C11 C12 C13 . . . 119.6(2) ?
    C12 C13 C14 . . . 120.5(2) ?
    C9 C14 C13 . . . 120.97(18) ?
    C2 C3 H3 . . . 119.9 ?
    C4 C3 H3 . . . 119.9 ?
    C3 C4 H4 . . . 119.9 ?
    C5 C4 H4 . . . 119.9 ?
    C4 C5 H5 . . . 119.9 ?
    C6 C5 H5 . . . 119.9 ?
    C5 C6 H6 . . . 119.9 ?
    C7 C6 H6 . . . 119.9 ?
    C2 C7 H7 . . . 120.0 ?
    C6 C7 H7 . . . 120.0 ?
    C1 C8 H8 . . . 115.1 ?
    C9 C8 H8 . . . 115.1 ?
    C9 C10 H10 . . . 119.5 ?
    C11 C10 H10 . . . 119.5 ?
    C10 C11 H11 . . . 119.7 ?
    C12 C11 H11 . . . 119.7 ?
    C11 C12 H12 . . . 120.2 ?
    C13 C12 H12 . . . 120.2 ?
    C12 C13 H13 . . . 119.8 ?
    C14 C13 H13 . . . 119.8 ?
    C9 C14 H14 . . . 119.5 ?
    C13 C14 H14 . . . 119.5 ?
    S1 C15 H151 . . . 109.5 ?
    S1 C15 H152 . . . 109.5 ?
    S1 C15 H153 . . . 109.5 ?
    H151 C15 H152 . . . 109.5 ?
    H151 C15 H153 . . . 109.5 ?
    H152 C15 H153 . . . 109.5 ?
loop_
    _geom_torsion_atom_site_label_1
    _geom_torsion_atom_site_label_2
    _geom_torsion_atom_site_label_3
    _geom_torsion_atom_site_label_4
    _geom_torsion_site_symmetry_1
    _geom_torsion_site_symmetry_2
    _geom_torsion_site_symmetry_3
    _geom_torsion_site_symmetry_4
    _geom_torsion
    _geom_torsion_publ_flag
    O2 S1 O1 C1 . . . . 154.37(13) ?
    O3 S1 O1 C1 . . . . 24.77(15) ?
    C15 S1 O1 C1 . . . . -91.29(14) ?
    S1 O1 C1 C2 . . . . 90.79(14) ?
    S1 O1 C1 C8 . . . . -91.52(17) ?
    O1 C1 C2 C3 . . . . -135.28(16) ?
    O1 C1 C2 C7 . . . . 41.9(2) ?
    O1 C1 C8 C9 . . . . -169.44(16) ?
    C2 C1 C8 C9 . . . . 7.7(3) ?
    C8 C1 C2 C3 . . . . 47.5(2) ?
    C8 C1 C2 C7 . . . . -135.3(2) ?
    C1 C2 C3 C4 . . . . 177.46(18) ?
    C1 C2 C7 C6 . . . . -176.5(2) ?
    C3 C2 C7 C6 . . . . 0.7(3) ?
    C7 C2 C3 C4 . . . . 0.2(2) ?
    C2 C3 C4 C5 . . . . -1.3(3) ?
    C3 C4 C5 C6 . . . . 1.5(3) ?
    C4 C5 C6 C7 . . . . -0.6(4) ?
    C5 C6 C7 C2 . . . . -0.5(3) ?
    C1 C8 C9 C10 . . . . -158.77(19) ?
    C1 C8 C9 C14 . . . . 26.6(2) ?
    C8 C9 C10 C11 . . . . -175.86(18) ?
    C8 C9 C14 C13 . . . . 175.14(18) ?
    C10 C9 C14 C13 . . . . 0.5(2) ?
    C14 C9 C10 C11 . . . . -0.9(2) ?
    C9 C10 C11 C12 . . . . 0.6(3) ?
    C10 C11 C12 C13 . . . . 0.3(3) ?
    C11 C12 C13 C14 . . . . -0.7(3) ?
    C12 C13 C14 C9 . . . . 0.3(3) ?
loop_
    _geom_hbond_atom_site_label_D
    _geom_hbond_atom_site_label_H
    _geom_hbond_atom_site_label_A
    _geom_hbond_site_symmetry_D
    _geom_hbond_site_symmetry_H
    _geom_hbond_site_symmetry_A
    _geom_hbond_distance_DH
    _geom_hbond_distance_HA
    _geom_hbond_distance_DA
    _geom_hbond_angle_DHA
    _geom_hbond_publ_flag
    C8 H8 O2 . . 2_465 0.930 2.525 3.376(2) 152 yes
    C15 H152 Cg1 . . 3_655 0.960 2.680 3.5140(10)
                                                145 yes
