# Supplementary material for: (E)-1,2-Diphenyl­ethenyl methane­sulfonate
Source: Acta Crystallogr Sect E Struct Rep Online. 2010 Apr 24;66(Pt 5):o1143. doi: 10.1107/S160053681001281X (PMC2979264; doi:10.1107/S160053681001281X)
Supplement: Supplementary file 2 [file e-66-o1143-Isup2.hkl]

# 
# h,k,l, Fc-squared, Fo-squared, sigma(Fo-squared) and status flag 
# 
data_I
_shelx_title '  ZC-qjf-090326' 
_shelx_refln_list_code          4 
_shelx_F_calc_maximum      121.53 
_exptl_crystal_F_000       428.00 
_reflns_d_resolution_high  0.7714 
 
loop_ 
 _symmetry_equiv_pos_as_xyz 
 'x, y, z' 
 'x+1/2, -y+1/2, -z' 
 '-x, y+1/2, -z+1/2' 
 '-x+1/2, -y, z+1/2' 
 
_cell_length_a     8.3789 
_cell_length_b    11.1397 
_cell_length_c    14.8365 
_cell_angle_alpha  90.000 
_cell_angle_beta   90.000 
_cell_angle_gamma  90.000 
 
_shelx_F_squared_multiplier     1.000 
 
loop_ 
 _refln_index_h 
 _refln_index_k 
 _refln_index_l 
 _refln_F_squared_calc 
 _refln_F_squared_meas 
 _refln_F_squared_sigma 
 _refln_observed_status 
   2   0   0    14372.92    15125.11    162.35 o 
   4   0   0     2239.59     2186.47     23.24 o 
   6   0   0      155.56      147.24      4.03 o 
   8   0   0      505.02      497.12     10.01 o 
  10   0   0       39.77       29.19     18.11 o 
   1   1   0        2.61        1.96      0.43 o 
   2   1   0    13393.14    14036.32    106.20 o 
   3   1   0      970.85      936.62      7.48 o 
   4   1   0      309.62      282.28      3.19 o 
   5   1   0        2.01        2.32      1.22 o 
   6   1   0     2053.67     2039.01     17.47 o 
   7   1   0       30.05       25.94      2.00 o 
   8   1   0       21.45       21.76      2.60 o 
   9   1   0       16.71       12.95      2.51 o 
  10   1   0        0.17        1.11      2.14 o 
   0   2   0     4590.86     4213.23     32.56 o 
   1   2   0     6251.12     6148.32     43.13 o 
   2   2   0      332.15      322.77      3.29 o 
   3   2   0       11.85        7.44      0.96 o 
   4   2   0      213.80      186.46      2.62 o 
   5   2   0      292.63      278.53      3.38 o 
   6   2   0       10.45       10.95      1.54 o 
   7   2   0       25.84       23.82      2.14 o 
   8   2   0      124.88      111.93      4.86 o 
   9   2   0       40.47       42.01      2.75 o 
  10   2   0       17.47       17.56      3.99 o 
   1   3   0        4.37        2.39      0.55 o 
   2   3   0     1091.96     1143.33      8.28 o 
   3   3   0       20.22       18.92      1.04 o 
   4   3   0      152.37      148.55      2.31 o 
   5   3   0      385.10      422.85      4.48 o 
   6   3   0       88.79       85.39      2.50 o 
   7   3   0        8.44        6.87      1.90 o 
   8   3   0        2.58        3.34      1.90 o 
   9   3   0        2.73        4.68      2.23 o 
  10   3   0        7.82        5.96      2.69 o 
   0   4   0     2206.70     2262.90     22.61 o 
   1   4   0      261.97      274.32      2.12 o 
   2   4   0     1202.92     1245.12      8.21 o 
   3   4   0     1018.26     1020.78      7.97 o 
   4   4   0        0.42        1.14      0.88 o 
   5   4   0       66.76       69.50      2.00 o 
   6   4   0       88.22       84.64      3.11 o 
   7   4   0      241.79      229.91      4.05 o 
   8   4   0       15.70       12.40      1.97 o 
   9   4   0       24.24       16.53      2.75 o 
  10   4   0        1.57        0.94      1.88 o 
   1   5   0      112.12       82.24      1.08 o 
   2   5   0     1490.63     1633.75     12.11 o 
   3   5   0      585.37      651.34      5.22 o 
   4   5   0       39.26       45.28      1.67 o 
   5   5   0      473.71      482.43      5.12 o 
   6   5   0      339.57      337.50      4.69 o 
   7   5   0       76.71       79.13      2.57 o 
   8   5   0       57.65       61.02      3.13 o 
   9   5   0       30.13       32.99      2.94 o 
  10   5   0        0.66       -0.82      2.53 o 
   0   6   0     1344.37     1520.46     16.33 o 
   1   6   0      129.73      120.44      1.43 o 
   2   6   0      100.67       97.98      1.53 o 
   3   6   0       84.57       84.34      1.52 o 
   4   6   0       48.46       46.35      1.56 o 
   5   6   0      453.88      471.51      5.19 o 
   6   6   0       22.49       21.38      1.76 o 
   7   6   0        8.78        6.57      2.37 o 
   8   6   0        0.24       -0.35      1.49 o 
   9   6   0        9.08        7.99      2.18 o 
   1   7   0      444.33      455.18      3.40 o 
   2   7   0        1.11        1.62      0.74 o 
   3   7   0      133.24      134.23      2.14 o 
   4   7   0      260.04      237.41      3.25 o 
   5   7   0       17.35       16.72      1.31 o 
   6   7   0       32.07       32.34      1.66 o 
   7   7   0       73.21       80.09      3.06 o 
   8   7   0        0.57        0.00      1.59 o 
   9   7   0        6.01        4.36      2.46 o 
   0   8   0      961.69      946.73     12.45 o 
   1   8   0       36.69       42.89      1.25 o 
   2   8   0      114.32      111.63      2.71 o 
   3   8   0        3.91        7.56      1.13 o 
   4   8   0      748.80      766.25      7.66 o 
   5   8   0       51.18       49.12      1.66 o 
   6   8   0        5.98        5.81      1.49 o 
   7   8   0        5.10        3.54      1.71 o 
   8   8   0       36.26       43.41      2.21 o 
   9   8   0        2.48        1.68      1.71 o 
   1   9   0       25.07       32.64      1.57 o 
   2   9   0      709.33      711.08      6.15 o 
   3   9   0       25.15       25.62      1.38 o 
   4   9   0       76.26       84.00      2.26 o 
   5   9   0       11.97       12.05      1.42 o 
   6   9   0        2.08        1.59      1.44 o 
   7   9   0        0.01        0.75      1.48 o 
   8   9   0        3.35        2.41      1.49 o 
   0  10   0      155.93      161.69      3.43 o 
   1  10   0      208.21      203.11      3.03 o 
   2  10   0       46.77       48.84      2.08 o 
   3  10   0       75.93       84.20      2.00 o 
   4  10   0       39.09       38.26      2.09 o 
   5  10   0        8.40        5.42      1.68 o 
   6  10   0       11.43        8.42      3.00 o 
   7  10   0        0.93        0.68      1.31 o 
   1  11   0        0.54       -0.71      0.90 o 
   2  11   0        0.12       -1.01      1.30 o 
   3  11   0       10.84       17.07      1.94 o 
   4  11   0        1.04        0.65      0.98 o 
   5  11   0        0.77        0.46      1.20 o 
   6  11   0        2.07        0.06      1.61 o 
   7  11   0        0.60        1.27      3.45 o 
   0  12   0        0.05       -0.07      1.25 o 
   1  12   0       31.38       28.15      1.82 o 
   2  12   0       34.99       32.93      2.28 o 
   3  12   0        5.69        5.29      1.88 o 
   4  12   0       12.82        9.17      3.44 o 
   5  12   0        0.02       -0.46      1.67 o 
   6  12   0        0.25       -0.02      2.38 o 
   1  13   0        2.01        0.94      1.38 o 
   2  13   0       84.68       89.72      3.68 o 
   3  13   0        2.31        2.01      2.47 o 
   4  13   0        9.51        5.30      2.29 o 
   0  14   0       15.45       14.13      2.98 o 
   1  14   0        3.01        1.57      1.66 o 
   2  14   0        0.21        0.00      1.05 o 
   2   0   1      628.06      589.18      4.70 o 
   3   0   1     1418.22     1497.80     10.93 o 
   4   0   1      110.14      104.25      1.87 o 
   5   0   1       30.18       32.53      1.70 o 
   6   0   1      449.90      433.35      5.47 o 
   7   0   1      116.16      107.56      2.97 o 
   8   0   1        0.24       -0.21      1.36 o 
   9   0   1       75.62       73.25      4.10 o 
  10   0   1       12.00        8.75      4.65 o 
 -10   1   1        6.93        6.27      2.56 o 
  -9   1   1       30.34       35.98      3.18 o 
  -8   1   1       88.86       88.78      2.95 o 
  -7   1   1       26.64       27.21      2.72 o 
  -6   1   1      160.77      161.14      3.21 o 
  -5   1   1      269.38      266.93      3.75 o 
  -4   1   1      527.43      493.31      4.50 o 
  -3   1   1      231.41      212.20      2.52 o 
  -2   1   1      632.40      614.08      4.75 o 
  -1   1   1      135.79      112.14      1.78 o 
   1   1   1      140.47      116.59      1.71 o 
   2   1   1      640.40      627.53      4.68 o 
   3   1   1      221.06      200.29      2.68 o 
   4   1   1      533.15      503.05      4.72 o 
   5   1   1      269.52      266.16      3.30 o 
   6   1   1      161.79      157.32      3.49 o 
   7   1   1       26.20       26.25      2.14 o 
   8   1   1       91.05       92.48      3.59 o 
   9   1   1       31.14       37.37      2.69 o 
  10   1   1        6.70        4.99      2.52 o 
 -10   2   1        2.44        2.83      2.23 o 
  -9   2   1       15.18       14.28      2.31 o 
  -8   2   1      123.70      126.12      3.57 o 
  -7   2   1      122.28      118.86      3.59 o 
  -6   2   1      371.78      355.51      4.92 o 
  -5   2   1      261.23      247.80      3.15 o 
  -4   2   1       44.65       42.61      1.56 o 
  -3   2   1      800.35      799.46      6.38 o 
  -2   2   1      109.35       98.24      2.11 o 
  -1   2   1    14708.25    14737.63    112.86 o 
   0   2   1     5809.72     5501.28     37.42 o 
   1   2   1    14768.46    14930.49    195.00 o 
   2   2   1      121.57      108.07      1.64 o 
   3   2   1      818.77      815.07      7.16 o 
   4   2   1       46.60       46.74      1.57 o 
   5   2   1      263.85      249.78      3.39 o 
   6   2   1      373.18      356.33      4.90 o 
   7   2   1      120.21      119.16      2.88 o 
   8   2   1      124.63      132.20      3.33 o 
   9   2   1       15.41       12.13      2.48 o 
  10   2   1        2.15        1.86      2.38 o 
 -10   3   1        6.37        4.07      2.50 o 
  -9   3   1        2.88        5.10      2.14 o 
  -8   3   1       22.17       17.72      2.57 o 
  -7   3   1      171.68      162.21      3.30 o 
  -6   3   1      145.10      146.68      2.99 o 
  -5   3   1      288.99      280.73      3.69 o 
  -4   3   1       65.04       70.51      1.70 o 
  -3   3   1      115.45      106.83      2.04 o 
  -2   3   1      876.00      901.22      7.53 o 
  -1   3   1     3946.25     3983.59     26.25 o 
   0   3   1     3305.32     3159.13     19.07 o 
   1   3   1     3905.84     3920.03     23.53 o 
   2   3   1      859.14      879.80      6.68 o 
   3   3   1      117.43      109.38      1.71 o 
   4   3   1       70.69       76.18      1.73 o 
   5   3   1      284.82      272.79      3.54 o 
   6   3   1      147.55      149.97      3.54 o 
   7   3   1      175.78      170.48      3.85 o 
   8   3   1       22.29       19.54      2.10 o 
   9   3   1        3.15        4.31      2.10 o 
  10   3   1        6.00        5.13      2.20 o 
 -10   4   1        6.09        2.39      2.64 o 
  -9   4   1       10.45        7.86      2.10 o 
  -8   4   1        6.87        8.64      1.88 o 
  -7   4   1       38.52       35.76      2.11 o 
  -6   4   1      241.54      245.33      3.59 o 
  -5   4   1       98.44       94.08      2.22 o 
  -4   4   1      170.19      156.50      2.39 o 
  -3   4   1       32.20       32.31      1.24 o 
  -2   4   1      368.53      333.44      2.58 o 
  -1   4   1       56.19       51.41      1.01 o 
   0   4   1      141.99      129.77      1.35 o 
   1   4   1       61.68       58.99      0.82 o 
   2   4   1      371.63      338.50      2.71 o 
   3   4   1       34.68       36.43      1.34 o 
   4   4   1      169.68      159.61      2.53 o 
   5   4   1      103.65       98.88      2.28 o 
   6   4   1      237.54      243.19      3.81 o 
   7   4   1       35.85       33.12      2.19 o 
   8   4   1        6.11        8.08      2.00 o 
   9   4   1       10.00        8.93      2.07 o 
  10   4   1        5.91        1.64      2.46 o 
 -10   5   1        3.35        4.33      2.09 o 
  -9   5   1       13.43       14.27      2.60 o 
  -8   5   1        8.17        6.89      2.63 o 
  -7   5   1       37.03       38.20      2.15 o 
  -6   5   1        9.87       10.50      1.55 o 
  -5   5   1      129.13      128.67      2.45 o 
  -4   5   1      120.75      122.67      2.23 o 
  -3   5   1       96.57       98.88      1.49 o 
  -2   5   1       17.31       22.65      0.99 o 
  -1   5   1      190.32      183.46      1.88 o 
   0   5   1      259.13      244.31      2.35 o 
   1   5   1      184.81      177.64      1.50 o 
   2   5   1       18.22       22.21      1.07 o 
   3   5   1       91.08       90.99      1.73 o 
   4   5   1      121.96      124.98      2.28 o 
   5   5   1      135.76      128.88      2.41 o 
   6   5   1       10.48       10.80      1.68 o 
   7   5   1       36.35       36.22      2.14 o 
   8   5   1        8.17        6.41      1.93 o 
   9   5   1       13.78       16.00      4.07 o 
  10   5   1        3.04        0.74      2.09 o 
  -9   6   1        8.23        7.56      2.26 o 
  -8   6   1       31.70       25.68      4.37 o 
  -7   6   1       61.53       70.46      2.77 o 
  -6   6   1       83.81       86.49      2.56 o 
  -5   6   1      168.34      169.41      3.16 o 
  -4   6   1      238.11      251.70      2.77 o 
  -3   6   1      624.61      638.56      5.58 o 
  -2   6   1       13.61       11.99      1.04 o 
  -1   6   1      361.96      364.99      3.51 o 
   0   6   1      140.79      142.63      1.78 o 
   1   6   1      359.64      360.77      2.62 o 
   2   6   1       13.77       14.92      1.25 o 
   3   6   1      639.22      657.78      5.53 o 
   4   6   1      240.78      253.47      3.28 o 
   5   6   1      163.15      160.72      2.83 o 
   6   6   1       84.13       90.07      2.44 o 
   7   6   1       59.67       61.72      2.76 o 
   8   6   1       31.19       30.13      2.82 o 
   9   6   1        7.97        7.69      2.12 o 
  -9   7   1       11.78       13.05      2.80 o 
  -8   7   1        3.57        3.07      1.74 o 
  -7   7   1       10.28        8.45      2.62 o 
  -6   7   1       90.30       92.26      3.74 o 
  -5   7   1      326.93      330.67      3.97 o 
  -4   7   1      195.49      194.30      2.44 o 
  -3   7   1      156.54      158.80      2.27 o 
  -2   7   1      188.79      190.71      2.26 o 
  -1   7   1      120.41      119.84      1.77 o 
   0   7   1      194.11      191.48      2.24 o 
   1   7   1      119.59      118.35      1.50 o 
   2   7   1      184.31      187.93      1.95 o 
   3   7   1      158.13      163.82      2.52 o 
   4   7   1      192.84      190.82      3.94 o 
   5   7   1      321.93      320.05      3.66 o 
   6   7   1       91.05       90.41      2.20 o 
   7   7   1       10.83        9.64      2.05 o 
   8   7   1        3.38        3.78      2.03 o 
   9   7   1       11.87       12.68      3.29 o 
  -9   8   1        1.49        0.31      1.21 o 
  -8   8   1        3.45        1.75      1.64 o 
  -7   8   1       21.42       16.73      4.78 o 
  -6   8   1       16.40       15.57      2.39 o 
  -5   8   1        5.53        4.48      1.30 o 
  -4   8   1       87.83       92.13      2.43 o 
  -3   8   1      141.91      139.79      2.06 o 
  -2   8   1       91.63       89.31      1.77 o 
  -1   8   1      194.39      191.08      2.31 o 
   0   8   1       29.24       35.50      1.28 o 
   1   8   1      193.75      189.67      2.05 o 
   2   8   1       89.42       87.23      1.68 o 
   3   8   1      136.88      135.89      2.16 o 
   4   8   1       87.03       92.65      2.06 o 
   5   8   1        6.06        6.37      1.51 o 
   6   8   1       17.04       15.58      2.00 o 
   7   8   1       21.25       20.14      3.65 o 
   8   8   1        3.38        2.89      1.51 o 
   9   8   1        1.51        0.01      1.40 o 
  -8   9   1        6.91        3.05      1.59 o 
  -7   9   1        3.60        3.68      1.71 o 
  -6   9   1        6.66        3.79      2.63 o 
  -5   9   1       17.73       20.76      1.91 o 
  -4   9   1      192.94      197.57      3.22 o 
  -3   9   1       43.74       45.05      1.56 o 
  -2   9   1       18.24       25.14      1.59 o 
  -1   9   1       34.25       35.32      1.53 o 
   0   9   1        4.41        2.27      0.97 o 
   1   9   1       32.96       33.30      1.68 o 
   2   9   1       17.61       22.21      1.27 o 
   3   9   1       44.92       46.35      1.60 o 
   4   9   1      195.71      196.91      3.15 o 
   5   9   1       18.45       16.92      1.80 o 
   6   9   1        6.78        5.43      1.72 o 
   7   9   1        3.67        2.06      1.42 o 
   8   9   1        7.27        2.66      1.53 o 
  -7  10   1        8.05        7.21      3.21 o 
  -6  10   1       17.19       14.91      3.48 o 
  -5  10   1       26.71       22.57      3.34 o 
  -4  10   1        2.77        1.30      1.25 o 
  -3  10   1       61.90       67.95      2.24 o 
  -2  10   1      140.45      143.72      2.79 o 
  -1  10   1       59.81       54.55      1.92 o 
   0  10   1       72.24       72.06      1.86 o 
   1  10   1       59.21       57.87      1.72 o 
   2  10   1      135.39      140.07      2.28 o 
   3  10   1       62.53       65.19      1.93 o 
   4  10   1        2.84        3.00      1.13 o 
   5  10   1       26.62       24.65      1.71 o 
   6  10   1       18.19       16.22      3.02 o 
   7  10   1        8.36        4.25      2.28 o 
  -7  11   1        0.11       -0.49      2.49 o 
  -6  11   1        1.47        2.79      2.39 o 
  -5  11   1        1.47        0.32      1.78 o 
  -4  11   1       43.20       50.56      2.40 o 
  -3  11   1      123.08      125.40      3.11 o 
  -2  11   1       13.61       13.34      1.63 o 
  -1  11   1       43.81       39.87      1.63 o 
   0  11   1        2.65        2.46      1.08 o 
   1  11   1       43.93       42.49      1.76 o 
   2  11   1       13.51       14.74      1.83 o 
   3  11   1      123.01      122.95      3.12 o 
   4  11   1       44.30       49.36      1.69 o 
   5  11   1        1.56        1.09      1.10 o 
   6  11   1        1.47        1.88      2.68 o 
   7  11   1        0.12        0.59      4.72 o 
  -6  12   1        8.05        2.32      2.65 o 
  -5  12   1        6.60        5.23      2.44 o 
  -4  12   1        0.90        0.71      1.65 o 
  -3  12   1       13.02       14.60      2.00 o 
  -2  12   1       46.00       47.13      2.16 o 
  -1  12   1        2.52        2.68      1.21 o 
   0  12   1        6.91        6.01      1.24 o 
   1  12   1        2.70        3.49      1.36 o 
   2  12   1       44.49       46.16      2.52 o 
   3  12   1       12.91       10.07      2.58 o 
   4  12   1        0.88        1.17      1.23 o 
   5  12   1        6.77        3.04      3.40 o 
   6  12   1        7.76        0.55      8.51 o 
  -4  13   1        8.28        7.84      2.84 o 
  -3  13   1        9.22       11.02      3.69 o 
  -2  13   1        2.50        1.92      2.31 o 
  -1  13   1        4.11        3.05      1.66 o 
   0  13   1       14.06       20.32      1.53 o 
   1  13   1        4.36        4.12      1.84 o 
   2  13   1        2.50        0.78      1.76 o 
   3  13   1        9.50        5.85      2.73 o 
   4  13   1        8.47       -0.20      5.22 o 
  -2  14   1        3.99        3.70      1.90 o 
  -1  14   1        3.98        7.52      1.75 o 
   0  14   1       10.73        5.67      3.10 o 
   1  14   1        3.78        1.73      1.56 o 
   2  14   1        4.03        2.35      1.53 o 
   1   0   2      424.73      385.16      2.96 o 
   2   0   2      510.87      522.80      4.05 o 
   3   0   2        4.35        1.17      0.83 o 
   4   0   2     1814.54     1778.88     13.54 o 
   5   0   2     1029.95     1029.87      9.12 o 
   6   0   2       16.20       10.34      1.71 o 
   7   0   2      221.67      210.34      5.52 o 
   8   0   2        7.04        7.64      2.03 o 
   9   0   2        0.94       -0.05      1.58 o 
  10   0   2        0.53       -0.60      2.02 o 
 -10   1   2       45.64       40.90      6.86 o 
  -9   1   2       52.43       53.65      2.94 o 
  -8   1   2       27.62       25.23      2.96 o 
  -7   1   2       60.73       59.37      2.82 o 
  -6   1   2      181.62      180.50      3.29 o 
  -5   1   2      528.26      516.21      5.56 o 
  -4   1   2      334.35      327.07      3.57 o 
  -3   1   2      699.50      666.42      5.58 o 
  -2   1   2     7078.24     7043.47     51.17 o 
  -1   1   2     2114.55     2096.98     40.89 o 
   0   1   2       60.30       52.97      0.68 o 
   1   1   2     2066.78     2039.24     31.27 o 
   2   1   2     7105.73     7020.66     55.86 o 
   3   1   2      714.31      684.74      5.49 o 
   4   1   2      333.07      324.76      3.54 o 
   5   1   2      530.04      522.59      5.34 o 
   6   1   2      177.57      174.76      4.29 o 
   7   1   2       60.51       56.17      2.53 o 
   8   1   2       26.63       25.25      2.84 o 
   9   1   2       50.95       55.70      3.11 o 
  10   1   2       46.31       45.88      3.49 o 
 -10   2   2        6.68        5.90      2.75 o 
  -9   2   2        2.37        1.22      1.82 o 
  -8   2   2       75.98       75.77      2.79 o 
  -7   2   2       86.26       95.96      2.66 o 
  -6   2   2       37.41       36.56      1.85 o 
  -5   2   2       68.65       64.80      2.52 o 
  -4   2   2     1781.92     1876.51     14.78 o 
  -3   2   2      302.27      316.22      3.16 o 
  -2   2   2       90.64       83.40      1.43 o 
  -1   2   2     1357.15     1253.38     10.38 o 
   0   2   2     3247.50     3140.32     64.17 o 
   1   2   2     1342.27     1240.02      8.22 o 
   2   2   2       92.99       86.22      1.49 o 
   3   2   2      288.88      297.30      5.07 o 
   4   2   2     1779.86     1870.97     14.50 o 
   5   2   2       69.93       68.97      1.93 o 
   6   2   2       35.97       29.58      1.91 o 
   7   2   2       82.64       94.24      2.66 o 
   8   2   2       77.70       72.37      4.42 o 
   9   2   2        2.12        2.66      2.23 o 
  10   2   2        7.07        4.57      2.65 o 
 -10   3   2       17.10        8.21      3.15 o 
  -9   3   2       11.47        6.89      2.44 o 
  -8   3   2       92.58       94.95      3.05 o 
  -7   3   2      195.08      185.26      3.60 o 
  -6   3   2      223.32      218.40      3.31 o 
  -5   3   2        5.00        4.01      1.12 o 
  -4   3   2      117.53      112.83      2.63 o 
  -3   3   2      199.15      231.24      2.55 o 
  -2   3   2     3274.32     3371.87     30.51 o 
  -1   3   2      422.74      402.66      3.90 o 
   0   3   2     4026.11     3837.90     41.14 o 
   1   3   2      415.34      395.39      2.36 o 
   2   3   2     3274.40     3397.57     24.43 o 
   3   3   2      206.47      240.21      2.58 o 
   4   3   2      115.97      106.02      1.82 o 
   5   3   2        5.16        4.67      1.22 o 
   6   3   2      223.37      210.17      3.25 o 
   7   3   2      194.26      179.44      3.66 o 
   8   3   2       92.78      101.21      3.83 o 
   9   3   2       11.27        9.50      2.11 o 
  10   3   2       16.92        9.46      5.35 o 
 -10   4   2       19.50       15.01      3.52 o 
  -9   4   2        7.80        8.37      2.87 o 
  -8   4   2       14.40       13.68      2.34 o 
  -7   4   2      120.85      124.08      3.08 o 
  -6   4   2      104.82      103.27      2.47 o 
  -5   4   2      108.69      109.34      2.43 o 
  -4   4   2      344.36      357.03      4.17 o 
  -3   4   2      585.93      625.30      5.71 o 
  -2   4   2     1177.60     1173.70     10.98 o 
  -1   4   2      358.88      379.73      4.05 o 
   0   4   2      210.90      211.21      1.85 o 
   1   4   2      348.74      368.74      2.51 o 
   2   4   2     1191.70     1191.34      7.28 o 
   3   4   2      581.95      621.26      5.29 o 
   4   4   2      341.79      355.38      3.77 o 
   5   4   2      104.96      105.98      2.21 o 
   6   4   2      101.76       99.45      2.42 o 
   7   4   2      122.69      125.32      2.95 o 
   8   4   2       14.63       14.07      1.97 o 
   9   4   2        8.21        4.24      2.57 o 
  10   4   2       19.44        9.53      4.80 o 
 -10   5   2        9.61        5.47      2.89 o 
  -9   5   2        1.80        0.18      1.94 o 
  -8   5   2       27.67       32.70      2.65 o 
  -7   5   2       21.33       18.52      2.50 o 
  -6   5   2       58.80       62.22      2.38 o 
  -5   5   2       11.46       12.58      1.41 o 
  -4   5   2      630.50      592.65      5.70 o 
  -3   5   2      476.13      480.79      3.77 o 
  -2   5   2      148.64      176.85      2.09 o 
  -1   5   2      408.63      406.49      5.52 o 
   0   5   2     1438.64     1427.18      9.31 o 
   1   5   2      415.43      411.79      2.59 o 
   2   5   2      147.33      176.96      2.35 o 
   3   5   2      482.91      487.34      4.13 o 
   4   5   2      628.75      594.54      5.68 o 
   5   5   2       12.41       10.82      1.79 o 
   6   5   2       57.92       61.99      2.07 o 
   7   5   2       20.31       19.18      1.99 o 
   8   5   2       28.22       33.43      2.26 o 
   9   5   2        1.64        1.96      1.68 o 
  10   5   2        9.50        6.24      2.40 o 
  -9   6   2       14.57       10.49      3.54 o 
  -8   6   2        5.83        5.94      2.15 o 
  -7   6   2       41.30       37.31      2.57 o 
  -6   6   2       39.36       38.27      2.53 o 
  -5   6   2       16.87       18.90      1.90 o 
  -4   6   2       25.01       28.48      1.24 o 
  -3   6   2      100.77      108.49      1.69 o 
  -2   6   2      475.38      478.64      4.67 o 
  -1   6   2       79.10       82.18      2.04 o 
   0   6   2       10.83       11.14      0.74 o 
   1   6   2       76.01       78.91      0.96 o 
   2   6   2      470.86      478.85      3.42 o 
   3   6   2      101.81      107.81      1.79 o 
   4   6   2       24.67       25.98      1.19 o 
   5   6   2       17.44       17.83      1.74 o 
   6   6   2       37.55       39.65      2.55 o 
   7   6   2       41.74       42.40      2.87 o 
   8   6   2        5.63        5.69      1.97 o 
   9   6   2       14.98       11.07      2.49 o 
  -9   7   2        5.43        6.75      2.19 o 
  -8   7   2        8.36        6.63      2.14 o 
  -7   7   2        1.71        0.19      1.92 o 
  -6   7   2        0.48       -0.58      0.89 o 
  -5   7   2       75.43       81.93      1.75 o 
  -4   7   2      302.66      314.66      3.96 o 
  -3   7   2      151.38      146.89      2.43 o 
  -2   7   2       63.83       64.93      2.51 o 
  -1   7   2       18.71       20.39      1.21 o 
   0   7   2      204.64      202.47      2.07 o 
   1   7   2       20.21       20.63      0.72 o 
   2   7   2       63.18       61.07      1.27 o 
   3   7   2      152.31      151.00      2.30 o 
   4   7   2      309.03      321.71      3.35 o 
   5   7   2       76.17       79.07      2.21 o 
   6   7   2        0.61        1.37      1.08 o 
   7   7   2        1.56        1.05      1.12 o 
   8   7   2        8.22        7.40      2.37 o 
   9   7   2        5.55        3.12      2.73 o 
  -8   8   2        0.96        0.05      1.24 o 
  -7   8   2        0.86        0.70      1.35 o 
  -6   8   2       27.41       28.88      1.82 o 
  -5   8   2        9.30        7.58      1.68 o 
  -4   8   2       79.38       80.84      2.87 o 
  -3   8   2       30.71       32.54      1.20 o 
  -2   8   2      231.97      231.59      3.60 o 
  -1   8   2      159.64      151.37      2.32 o 
   0   8   2       29.07       35.19      1.32 o 
   1   8   2      158.48      150.79      1.76 o 
   2   8   2      228.18      227.25      2.46 o 
   3   8   2       30.14       34.31      1.28 o 
   4   8   2       81.35       78.82      1.75 o 
   5   8   2        8.39        6.43      1.13 o 
   6   8   2       27.71       30.06      1.70 o 
   7   8   2        0.79        0.34      1.14 o 
   8   8   2        1.11        1.48      1.30 o 
  -8   9   2        3.30        0.92      2.82 o 
  -7   9   2        6.61        3.50      2.34 o 
  -6   9   2       37.85       37.16      2.28 o 
  -5   9   2      213.54      219.18      5.44 o 
  -4   9   2       12.33       10.47      1.05 o 
  -3   9   2      404.52      423.52      5.94 o 
  -2   9   2       16.25       13.40      1.71 o 
  -1   9   2       59.41       60.77      2.02 o 
   0   9   2      203.33      210.65      2.85 o 
   1   9   2       59.24       61.71      1.57 o 
   2   9   2       16.11       15.09      1.08 o 
   3   9   2      408.03      427.12      4.25 o 
   4   9   2       12.53       11.46      1.31 o 
   5   9   2      211.96      221.59      3.77 o 
   6   9   2       37.80       38.58      1.91 o 
   7   9   2        6.14        3.08      1.50 o 
   8   9   2        3.32        1.56      1.93 o 
  -7  10   2        6.96        6.39      3.02 o 
  -6  10   2       21.06       15.59      5.48 o 
  -5  10   2        8.87        5.92      1.62 o 
  -4  10   2       65.03       67.71      3.08 o 
  -3  10   2       86.22       86.72      2.84 o 
  -2  10   2       29.57       30.12      1.99 o 
  -1  10   2       57.04       62.48      2.05 o 
   0  10   2       43.84       36.67      1.55 o 
   1  10   2       56.15       57.00      1.56 o 
   2  10   2       28.91       31.41      1.50 o 
   3  10   2       84.08       81.94      1.98 o 
   4  10   2       65.31       64.05      1.63 o 
   5  10   2        9.00        8.21      1.16 o 
   6  10   2       20.93       16.51      2.27 o 
   7  10   2        6.81        2.88      2.07 o 
  -6  11   2       10.90        4.55      2.84 o 
  -5  11   2        4.45        1.90      2.53 o 
  -4  11   2        9.10        7.89      2.00 o 
  -3  11   2       37.97       35.67      2.08 o 
  -2  11   2       80.46       85.56      3.50 o 
  -1  11   2       23.72       23.24      1.69 o 
   0  11   2       22.76       25.71      1.60 o 
   1  11   2       23.08       23.68      1.65 o 
   2  11   2       80.06       84.82      1.96 o 
   3  11   2       39.42       40.64      1.90 o 
   4  11   2        9.22        6.00      1.62 o 
   5  11   2        4.38        3.98      1.19 o 
   6  11   2       10.65        6.88      3.04 o 
  -5  12   2        7.15        5.56      4.00 o 
  -4  12   2        8.96        8.34      3.24 o 
  -3  12   2        7.78       10.59      1.70 o 
  -2  12   2        9.76       10.56      1.91 o 
  -1  12   2       20.12       26.12      1.82 o 
   0  12   2       16.09       18.20      2.74 o 
   1  12   2       19.05       20.98      3.77 o 
   2  12   2        9.60        9.14      2.50 o 
   3  12   2        7.71        3.64      1.82 o 
   4  12   2        9.01       10.99      2.49 o 
   5  12   2        7.19        5.32      2.07 o 
  -4  13   2        1.12        1.47      1.87 o 
  -3  13   2       20.06       22.03      7.20 o 
  -2  13   2       11.02        7.94      2.67 o 
  -1  13   2       12.00        6.31      2.50 o 
   0  13   2       20.91       31.55      1.67 o 
   1  13   2       11.56        4.07      2.29 o 
   2  13   2       10.83        2.39      1.62 o 
   3  13   2       20.17        0.16      5.56 o 
   4  13   2        1.22        0.29      2.05 o 
  -2  14   2        5.17        6.43      2.15 o 
  -1  14   2        3.37        3.18      2.92 o 
   0  14   2        1.46        0.51      1.68 o 
   1  14   2        3.31        2.49      1.57 o 
   2  14   2        5.02        5.66      5.49 o 
   1   0   3    13737.92    13567.56     90.69 o 
   2   0   3       79.42      102.36      1.62 o 
   3   0   3     2001.92     2002.30     14.81 o 
   4   0   3       89.87       99.77      2.19 o 
   5   0   3     1860.26     1877.46     15.71 o 
   6   0   3       37.18       36.01      1.92 o 
   7   0   3       59.63       64.99      2.41 o 
   8   0   3       82.08       86.11      3.11 o 
   9   0   3       14.39       16.45      2.35 o 
  10   0   3        0.80        1.57      2.27 o 
 -10   1   3        1.63        2.12      2.45 o 
  -9   1   3       58.53       59.31      4.41 o 
  -8   1   3       69.68       70.41      3.07 o 
  -7   1   3      335.29      325.19      4.80 o 
  -6   1   3       35.26       36.78      2.37 o 
  -5   1   3      348.43      357.04      4.45 o 
  -4   1   3      363.90      380.98      4.17 o 
  -3   1   3     5889.71     6135.25     48.80 o 
  -2   1   3     3282.40     3421.99     40.69 o 
  -1   1   3     8190.35     7901.48     50.07 o 
   0   1   3      763.18      640.47      3.71 o 
   1   1   3     8180.20     7965.34     57.87 o 
   2   1   3     3259.29     3376.95     21.58 o 
   3   1   3     5916.89     6196.88     51.89 o 
   4   1   3      366.66      386.34      3.96 o 
   5   1   3      340.30      348.74      5.63 o 
   6   1   3       36.46       41.30      1.86 o 
   7   1   3      334.89      327.15      4.55 o 
   8   1   3       70.44       69.72      3.10 o 
   9   1   3       57.07       56.02      2.95 o 
  10   1   3        1.76        0.22      2.32 o 
 -10   2   3        5.87        5.80      2.66 o 
  -9   2   3       39.22       35.22      2.70 o 
  -8   2   3        4.47        3.86      1.77 o 
  -7   2   3       90.28       85.86      2.59 o 
  -6   2   3      229.16      224.66      4.02 o 
  -5   2   3       67.22       60.80      1.90 o 
  -4   2   3      463.23      457.75      4.70 o 
  -3   2   3     1149.55     1132.46      8.52 o 
  -2   2   3     2081.41     2133.46     17.40 o 
  -1   2   3      316.99      301.51      2.92 o 
   0   2   3     1869.73     1749.08     13.49 o 
   1   2   3      332.07      322.67      2.74 o 
   2   2   3     2086.84     2159.85     13.62 o 
   3   2   3     1124.69     1117.93      8.60 o 
   4   2   3      453.10      446.04      4.38 o 
   5   2   3       71.18       66.49      2.53 o 
   6   2   3      229.03      218.19      3.30 o 
   7   2   3       90.86       89.60      3.16 o 
   8   2   3        4.88        4.10      1.74 o 
   9   2   3       39.45       38.99      3.03 o 
  10   2   3        6.01        3.42      2.41 o 
 -10   3   3       33.75       33.71      6.60 o 
  -9   3   3        3.18        1.74      1.99 o 
  -8   3   3        2.29        0.83      1.72 o 
  -7   3   3       43.04       39.42      2.43 o 
  -6   3   3      129.35      131.31      2.81 o 
  -5   3   3      220.46      217.16      2.94 o 
  -4   3   3      222.88      234.50      2.85 o 
  -3   3   3      360.99      404.85      3.72 o 
  -2   3   3     1871.53     1852.97     20.41 o 
  -1   3   3      362.95      368.17      4.71 o 
   0   3   3     1080.57     1034.79      6.59 o 
   1   3   3      349.24      356.70      3.17 o 
   2   3   3     1899.77     1886.13     17.39 o 
   3   3   3      374.79      413.85      3.72 o 
   4   3   3      224.46      232.34      2.96 o 
   5   3   3      217.74      212.33      2.87 o 
   6   3   3      124.93      122.66      2.57 o 
   7   3   3       41.32       31.93      2.16 o 
   8   3   3        2.13        2.46      1.81 o 
   9   3   3        3.26        2.20      1.77 o 
  10   3   3       34.43       33.79      7.69 o 
 -10   4   3        6.05        4.24      2.20 o 
  -9   4   3       39.77       39.65      3.67 o 
  -8   4   3       77.55       81.92      3.25 o 
  -7   4   3      106.95      104.92      3.33 o 
  -6   4   3      103.72      109.42      2.99 o 
  -5   4   3       27.95       28.68      1.42 o 
  -4   4   3      298.51      314.13      3.71 o 
  -3   4   3      103.16      108.05      1.61 o 
  -2   4   3     1011.69     1117.90     10.19 o 
  -1   4   3       40.97       41.85      1.32 o 
   0   4   3      713.27      806.06      5.45 o 
   1   4   3       42.85       42.83      0.72 o 
   2   4   3     1009.66     1106.65      7.19 o 
   3   4   3      105.58      108.76      1.66 o 
   4   4   3      303.55      317.10      3.51 o 
   5   4   3       26.97       25.68      1.64 o 
   6   4   3      102.87      107.01      2.90 o 
   7   4   3      108.27      108.94      2.77 o 
   8   4   3       78.34       81.47      2.81 o 
   9   4   3       40.75       40.98      2.62 o 
  10   4   3        6.02        5.01      3.14 o 
 -10   5   3       23.91       26.37      3.79 o 
  -9   5   3        0.40       -0.10      2.14 o 
  -8   5   3        0.79        0.26      1.36 o 
  -7   5   3       79.29       80.27      2.93 o 
  -6   5   3      260.44      258.93      3.97 o 
  -5   5   3       46.22       47.29      2.44 o 
  -4   5   3       86.59       84.00      1.95 o 
  -3   5   3      244.53      251.75      3.24 o 
  -2   5   3      104.73      118.63      2.82 o 
  -1   5   3      454.14      464.49      4.19 o 
   0   5   3        9.35       10.04      0.58 o 
   1   5   3      455.40      474.04      3.20 o 
   2   5   3      108.24      124.36      1.26 o 
   3   5   3      242.09      248.58      2.51 o 
   4   5   3       87.00       78.94      1.58 o 
   5   5   3       46.79       48.87      1.88 o 
   6   5   3      256.31      250.67      3.93 o 
   7   5   3       80.23       79.94      2.88 o 
   8   5   3        0.78        0.56      1.83 o 
   9   5   3        0.41       -0.69      1.59 o 
  10   5   3       24.13       17.64      6.95 o 
  -9   6   3       12.39        8.83      2.31 o 
  -8   6   3       47.76       53.03      2.72 o 
  -7   6   3        1.89        4.48      1.67 o 
  -6   6   3       80.84       81.87      3.17 o 
  -5   6   3       95.00       90.58      2.07 o 
  -4   6   3      164.87      166.14      2.01 o 
  -3   6   3      104.19      111.24      1.93 o 
  -2   6   3      160.12      161.67      4.70 o 
  -1   6   3     1700.72     1895.43     16.86 o 
   0   6   3      269.09      247.94      2.17 o 
   1   6   3     1695.41     1903.57     11.78 o 
   2   6   3      161.09      162.70      1.73 o 
   3   6   3      104.68      111.34      1.82 o 
   4   6   3      156.79      157.54      2.00 o 
   5   6   3       94.19       93.14      2.19 o 
   6   6   3       79.57       80.68      2.30 o 
   7   6   3        1.89        3.38      1.41 o 
   8   6   3       49.45       51.06      2.46 o 
   9   6   3       12.35        6.76      3.84 o 
  -9   7   3       13.65        7.72      3.54 o 
  -8   7   3       18.51       22.83      2.40 o 
  -7   7   3        1.91        1.42      1.39 o 
  -6   7   3       65.94       75.47      2.62 o 
  -5   7   3      278.12      278.68      3.00 o 
  -4   7   3      625.75      631.63      6.07 o 
  -3   7   3      141.94      136.47      5.32 o 
  -2   7   3      540.58      549.00      7.66 o 
  -1   7   3       93.23      103.53      1.82 o 
   0   7   3      144.97      155.76      2.32 o 
   1   7   3       93.93      105.51      1.27 o 
   2   7   3      549.32      561.51      4.22 o 
   3   7   3      141.40      137.12      1.75 o 
   4   7   3      628.01      627.30      5.55 o 
   5   7   3      281.16      282.04      3.36 o 
   6   7   3       63.23       70.12      3.18 o 
   7   7   3        2.02        1.57      1.45 o 
   8   7   3       18.56       24.71      4.51 o 
   9   7   3       13.50        5.01      4.33 o 
  -8   8   3        7.37        3.78      1.89 o 
  -7   8   3       16.49       17.33      2.56 o 
  -6   8   3       44.81       40.28      1.76 o 
  -5   8   3       40.37       43.49      1.97 o 
  -4   8   3      130.91      126.01      5.63 o 
  -3   8   3      166.67      162.92      4.31 o 
  -2   8   3       45.64       43.33      2.62 o 
  -1   8   3      253.69      261.67      3.34 o 
   0   8   3      329.72      347.86      3.16 o 
   1   8   3      251.83      260.78      2.27 o 
   2   8   3       45.90       47.60      1.21 o 
   3   8   3      166.70      163.72      2.20 o 
   4   8   3      132.12      129.13      3.28 o 
   5   8   3       40.59       46.69      1.80 o 
   6   8   3       44.02       42.22      1.98 o 
   7   8   3       16.65       17.26      2.25 o 
   8   8   3        7.69        6.60      2.34 o 
  -8   9   3        6.83        3.97      2.79 o 
  -7   9   3       23.32       27.25      8.89 o 
  -6   9   3       20.32       21.25      5.39 o 
  -5   9   3       16.65       13.62      1.26 o 
  -4   9   3      104.02      116.09      8.35 o 
  -3   9   3      436.28      440.80      7.80 o 
  -2   9   3       34.90       36.88      2.03 o 
  -1   9   3      226.07      232.20      2.86 o 
   0   9   3      104.27      100.34      1.80 o 
   1   9   3      225.26      232.97      2.48 o 
   2   9   3       36.67       39.38      1.41 o 
   3   9   3      438.61      457.18      4.08 o 
   4   9   3      105.41      115.80      2.30 o 
   5   9   3       15.54       12.30      1.26 o 
   6   9   3       19.59       22.49      1.57 o 
   7   9   3       23.05       31.69      4.19 o 
   8   9   3        6.55        1.07      2.54 o 
  -7  10   3        4.25       -0.24      2.33 o 
  -6  10   3        9.68        5.03      3.03 o 
  -5  10   3       29.93       37.76      4.69 o 
  -4  10   3        4.03        2.86      2.79 o 
  -3  10   3       20.18       23.11      3.33 o 
  -2  10   3        3.07        1.77      1.20 o 
  -1  10   3       30.93       32.88      1.55 o 
   0  10   3        5.88        9.29      1.17 o 
   1  10   3       31.48       33.74      1.37 o 
   2  10   3        2.92        1.57      0.98 o 
   3  10   3       20.71       20.58      1.28 o 
   4  10   3        4.22        5.03      0.90 o 
   5  10   3       29.98       34.38      1.35 o 
   6  10   3        9.44        6.95      2.64 o 
   7  10   3        3.94        1.10      1.86 o 
  -6  11   3        2.12        2.44      2.77 o 
  -5  11   3        6.47        1.38      2.14 o 
  -4  11   3       13.18       12.68      2.85 o 
  -3  11   3       15.86       14.11      2.02 o 
  -2  11   3       74.62       74.52      2.65 o 
  -1  11   3        5.07        5.80      1.17 o 
   0  11   3       35.56       34.13      1.34 o 
   1  11   3        5.19        4.57      1.85 o 
   2  11   3       75.00       74.09      2.13 o 
   3  11   3       16.88       16.90      1.35 o 
   4  11   3       13.55       13.29      1.74 o 
   5  11   3        5.97        4.43      1.90 o 
   6  11   3        2.10        1.70      2.48 o 
  -5  12   3        7.21        3.40      3.84 o 
  -4  12   3        2.00        0.88      2.07 o 
  -3  12   3       19.18       20.80      2.51 o 
  -2  12   3       12.24       13.42      1.80 o 
  -1  12   3        5.30        6.52      1.33 o 
   0  12   3        0.08       -0.30      0.83 o 
   1  12   3        4.83        3.88      1.32 o 
   2  12   3       12.23        6.24      3.38 o 
   3  12   3       19.53       15.49      2.89 o 
   4  12   3        2.07        2.09      1.85 o 
   5  12   3        7.15        4.76      2.22 o 
  -4  13   3        3.00        3.53      2.20 o 
  -3  13   3        4.84        7.84      4.86 o 
  -2  13   3        2.32        2.04      2.47 o 
  -1  13   3       16.96       23.64      2.41 o 
   0  13   3        8.71        4.50      2.34 o 
   1  13   3       16.75        8.08      3.76 o 
   2  13   3        2.27        1.18      1.37 o 
   3  13   3        4.66        0.30      4.77 o 
   4  13   3        2.95        0.39      3.30 o 
  -2  14   3        2.21        5.99      2.29 o 
  -1  14   3       27.77       32.21      6.04 o 
   0  14   3        5.16        2.45      1.81 o 
   1  14   3       27.47       15.67     10.58 o 
   2  14   3        2.18        1.86      2.56 o 
   0   0   4     3677.95     3563.01     24.80 o 
   1   0   4      993.10      996.91      6.53 o 
   2   0   4     1156.67     1181.24      7.99 o 
   3   0   4      526.77      504.10      4.49 o 
   4   0   4      834.03      891.23      7.39 o 
   5   0   4       20.02       21.41      1.44 o 
   6   0   4       84.40       83.66      2.70 o 
   7   0   4      123.89      123.78      3.19 o 
   8   0   4       79.77       86.27      3.44 o 
   9   0   4       22.30       29.14      2.52 o 
  10   0   4       21.34       16.04      5.41 o 
 -10   1   4       30.41       28.98      3.08 o 
  -9   1   4       24.78       29.24      2.58 o 
  -8   1   4       78.57       85.52      3.61 o 
  -7   1   4       49.08       52.43      2.48 o 
  -6   1   4      158.74      156.98      3.08 o 
  -5   1   4       95.62      101.54      2.14 o 
  -4   1   4      273.12      263.77      3.00 o 
  -3   1   4      118.08      108.39      1.68 o 
  -2   1   4      101.90      108.39      1.96 o 
  -1   1   4      419.20      396.48      2.95 o 
   0   1   4       44.80       37.76      0.72 o 
   1   1   4      427.62      409.04      3.93 o 
   2   1   4      112.43      120.14      2.98 o 
   3   1   4      113.81      102.03      1.75 o 
   4   1   4      274.08      262.70      2.99 o 
   5   1   4      103.29      111.90      2.57 o 
   6   1   4      156.20      155.93      2.83 o 
   7   1   4       49.72       53.36      2.26 o 
   8   1   4       78.28       85.07      3.93 o 
   9   1   4       25.91       30.64      2.73 o 
  10   1   4       31.54       29.97      6.99 o 
 -10   2   4       10.71        9.28      2.77 o 
  -9   2   4        4.48        5.97      2.50 o 
  -8   2   4      142.20      143.03      3.45 o 
  -7   2   4      130.36      123.90      3.33 o 
  -6   2   4      170.88      175.16      4.97 o 
  -5   2   4       29.47       31.47      1.51 o 
  -4   2   4        0.60        1.03      0.76 o 
  -3   2   4      397.91      388.70      3.64 o 
  -2   2   4     1274.67     1299.28      8.87 o 
  -1   2   4        5.68        5.80      0.46 o 
   0   2   4      188.62      168.46      1.50 o 
   1   2   4        3.94        3.21      0.50 o 
   2   2   4     1267.59     1287.94      9.79 o 
   3   2   4      401.58      394.68      3.40 o 
   4   2   4        0.29        0.85      0.71 o 
   5   2   4       30.76       34.04      1.93 o 
   6   2   4      169.47      171.09      3.50 o 
   7   2   4      132.47      125.42      3.09 o 
   8   2   4      146.19      146.67      5.91 o 
   9   2   4        4.29        5.60      2.79 o 
  10   2   4       10.35        4.65      2.56 o 
 -10   3   4        3.68        1.44      2.29 o 
  -9   3   4        2.38        3.31      1.88 o 
  -8   3   4        3.38        2.05      2.08 o 
  -7   3   4      117.62      116.88      2.87 o 
  -6   3   4       39.86       40.39      1.92 o 
  -5   3   4       47.53       48.01      1.90 o 
  -4   3   4       59.43       52.55      1.45 o 
  -3   3   4      297.60      299.45      2.93 o 
  -2   3   4      450.96      493.34      4.32 o 
  -1   3   4      122.76      121.87      1.81 o 
   0   3   4      137.76      122.22      1.76 o 
   1   3   4      123.54      126.58      1.88 o 
   2   3   4      463.50      523.78      4.18 o 
   3   3   4      297.44      296.49      2.74 o 
   4   3   4       62.67       54.87      3.09 o 
   5   3   4       48.44       50.62      1.56 o 
   6   3   4       38.50       36.11      2.03 o 
   7   3   4      114.39      119.25      3.02 o 
   8   3   4        2.90        1.64      2.03 o 
   9   3   4        2.02        2.91      1.98 o 
  10   3   4        3.45        2.13      2.55 o 
 -10   4   4        2.03        1.51      2.04 o 
  -9   4   4        4.53        3.60      2.47 o 
  -8   4   4       19.03       22.77      2.29 o 
  -7   4   4        8.15        7.67      1.64 o 
  -6   4   4       62.05       64.34      2.10 o 
  -5   4   4       88.66       87.82      1.90 o 
  -4   4   4      114.23      122.97      2.21 o 
  -3   4   4      767.35      796.05      9.23 o 
  -2   4   4      386.80      416.87      5.73 o 
  -1   4   4      143.32      181.71      2.43 o 
   0   4   4      972.20      998.07      6.64 o 
   1   4   4      145.53      179.96      3.01 o 
   2   4   4      403.87      435.48      4.24 o 
   3   4   4      755.19      775.63      5.21 o 
   4   4   4      113.32      123.58      1.77 o 
   5   4   4       87.40       85.18      3.69 o 
   6   4   4       60.21       57.14      1.99 o 
   7   4   4        8.60        7.93      1.58 o 
   8   4   4       19.55       23.27      2.17 o 
   9   4   4        4.89        3.68      2.24 o 
  10   4   4        2.28       -0.02      2.22 o 
  -9   5   4       24.53       27.75      5.98 o 
  -8   5   4       30.64       33.94      2.32 o 
  -7   5   4       36.83       38.22      2.71 o 
  -6   5   4       32.32       31.38      1.70 o 
  -5   5   4       41.51       46.18      2.23 o 
  -4   5   4        2.00        2.01      0.80 o 
  -3   5   4      703.24      700.73      5.97 o 
  -2   5   4      128.71      132.09      3.00 o 
  -1   5   4      294.50      293.26      4.23 o 
   0   5   4       20.30       23.64      1.11 o 
   1   5   4      298.72      300.93      2.67 o 
   2   5   4      129.00      128.21      2.74 o 
   3   5   4      714.28      715.52      5.00 o 
   4   5   4        1.09        0.62      0.49 o 
   5   5   4       39.57       39.75      2.10 o 
   6   5   4       31.60       30.42      2.25 o 
   7   5   4       36.60       39.22      1.96 o 
   8   5   4       31.64       34.03      2.19 o 
   9   5   4       23.86       19.31      6.57 o 
  -9   6   4        7.20        5.84      2.01 o 
  -8   6   4       38.50       40.35      3.13 o 
  -7   6   4       36.81       33.63      2.02 o 
  -6   6   4      213.99      213.09      3.69 o 
  -5   6   4      134.45      135.01      2.34 o 
  -4   6   4       47.40       49.01      1.50 o 
  -3   6   4      320.23      310.80      5.44 o 
  -2   6   4      415.36      416.53      6.11 o 
  -1   6   4       37.14       36.15      1.45 o 
   0   6   4      175.35      203.72      2.00 o 
   1   6   4       35.19       34.52      0.99 o 
   2   6   4      419.33      420.75      2.92 o 
   3   6   4      320.91      308.55      2.28 o 
   4   6   4       47.68       50.92      1.43 o 
   5   6   4      135.80      138.66      2.08 o 
   6   6   4      213.34      212.04      3.18 o 
   7   6   4       37.53       34.58      2.01 o 
   8   6   4       38.08       35.46      8.00 o 
   9   6   4        7.76        3.77      3.06 o 
  -9   7   4        8.12        5.65      3.35 o 
  -8   7   4       63.36       69.36      4.02 o 
  -7   7   4       60.85       69.44      3.74 o 
  -6   7   4       32.79       31.50      2.72 o 
  -5   7   4      116.22      108.98      2.32 o 
  -4   7   4      151.86      151.32      4.21 o 
  -3   7   4       58.68       63.81      3.59 o 
  -2   7   4       81.07       77.85      3.53 o 
  -1   7   4      332.35      345.87      6.10 o 
   0   7   4      844.05      846.80      5.89 o 
   1   7   4      332.68      347.99      2.88 o 
   2   7   4       80.57       77.94      1.24 o 
   3   7   4       60.68       68.32      1.62 o 
   4   7   4      149.58      153.77      2.12 o 
   5   7   4      114.16      107.93      1.95 o 
   6   7   4       31.86       31.75      2.07 o 
   7   7   4       59.98       71.95      2.43 o 
   8   7   4       62.62       61.12      3.76 o 
   9   7   4        8.22        3.66      2.74 o 
  -8   8   4       13.49       15.68      3.05 o 
  -7   8   4       60.31       54.14      4.34 o 
  -6   8   4       65.22       58.66      2.79 o 
  -5   8   4      178.96      176.27      5.34 o 
  -4   8   4       20.69       21.40      3.27 o 
  -3   8   4       40.10       44.19      6.36 o 
  -2   8   4      112.05      110.81      3.50 o 
  -1   8   4       55.69       60.49      1.86 o 
   0   8   4       38.33       43.29      1.48 o 
   1   8   4       55.96       61.12      1.52 o 
   2   8   4      112.18      112.86      2.39 o 
   3   8   4       40.77       38.89      0.98 o 
   4   8   4       21.65       19.66      0.80 o 
   5   8   4      175.85      185.38      2.58 o 
   6   8   4       64.85       60.62      1.67 o 
   7   8   4       60.32       63.46      3.69 o 
   8   8   4       13.19        4.66      3.10 o 
  -8   9   4        0.53        1.06      2.90 o 
  -7   9   4       19.51       22.14      6.91 o 
  -6   9   4        2.76        2.58      2.35 o 
  -5   9   4       25.78       25.08      3.27 o 
  -4   9   4       66.73       58.04      3.60 o 
  -3   9   4       15.24       15.41      2.60 o 
  -2   9   4      107.88      120.36      2.81 o 
  -1   9   4      174.87      161.75      2.65 o 
   0   9   4        2.86        1.76      0.84 o 
   1   9   4      177.09      160.38      2.35 o 
   2   9   4      107.75      118.50      1.80 o 
   3   9   4       16.23       16.80      1.22 o 
   4   9   4       65.94       61.56      1.13 o 
   5   9   4       25.40       25.33      1.35 o 
   6   9   4        2.71        3.43      2.01 o 
   7   9   4       19.13       16.27      2.81 o 
   8   9   4        0.54        0.26      2.00 o 
  -7  10   4       11.24        5.04      5.13 o 
  -6  10   4       23.14       28.63     17.42 o 
  -5  10   4       60.14       59.82      5.04 o 
  -4  10   4       30.60       37.43      3.30 o 
  -3  10   4       22.85       21.13      2.28 o 
  -2  10   4        1.62        2.06      1.26 o 
  -1  10   4       12.17       10.79      1.40 o 
   0  10   4       18.59       17.75      1.59 o 
   1  10   4       11.24       12.27      1.30 o 
   2  10   4        1.80        2.55      1.10 o 
   3  10   4       21.76       21.20      1.10 o 
   4  10   4       31.24       32.53      1.50 o 
   5  10   4       61.27       71.26      3.73 o 
   6  10   4       23.22       26.97      5.80 o 
   7  10   4       11.77        2.89      2.51 o 
  -6  11   4        4.52        3.92      3.54 o 
  -5  11   4        3.33        0.70      2.60 o 
  -4  11   4       17.47       11.19      2.26 o 
  -3  11   4        0.60        0.52      1.57 o 
  -2  11   4       46.94       48.07      2.42 o 
  -1  11   4       14.32       13.61      1.40 o 
   0  11   4        8.59        9.08      1.31 o 
   1  11   4       13.86       12.91      2.20 o 
   2  11   4       46.78       49.35      1.53 o 
   3  11   4        0.72        0.66      0.93 o 
   4  11   4       17.55       10.44      2.86 o 
   5  11   4        3.25        2.95      1.98 o 
   6  11   4        4.38        3.35      2.39 o 
  -5  12   4        1.16        2.46      2.82 o 
  -4  12   4       18.71        0.23      3.09 o 
  -3  12   4        4.29        4.35      1.63 o 
  -2  12   4        2.50        2.31      1.49 o 
  -1  12   4       40.81       47.34      1.97 o 
   0  12   4        4.70        3.29      1.24 o 
   1  12   4       41.66       49.30      1.86 o 
   2  12   4        2.45        1.26      1.08 o 
   3  12   4        4.21        2.54      2.12 o 
   4  12   4       19.13       16.78      2.48 o 
   5  12   4        1.28        2.08      2.40 o 
  -4  13   4        3.22        6.02      2.62 o 
  -3  13   4        6.25       -0.07      2.15 o 
  -2  13   4        3.10        0.69      1.80 o 
  -1  13   4       33.08       39.35      2.91 o 
   0  13   4        4.71        3.60      1.60 o 
   1  13   4       32.83       36.92      6.05 o 
   2  13   4        2.98       -0.01      2.75 o 
   3  13   4        6.07        5.64      2.53 o 
   4  13   4        3.37        0.88      2.76 o 
  -1  14   4        5.27        4.39      2.27 o 
   0  14   4        5.95        3.59      1.86 o 
   1  14   4        5.15        5.92      4.27 o 
   1   0   5      559.72      582.49      4.09 o 
   2   0   5     1344.74     1267.94      9.72 o 
   3   0   5     2370.27     2482.16     17.76 o 
   4   0   5       25.11       29.08      1.65 o 
   5   0   5     1223.53     1234.65     10.60 o 
   6   0   5      330.16      318.84      4.41 o 
   7   0   5       90.16       85.25      2.62 o 
   8   0   5      113.39      109.48      3.18 o 
   9   0   5       22.53       23.62      2.64 o 
  10   0   5       18.42       15.72      4.63 o 
 -10   1   5        6.10        5.73      2.35 o 
  -9   1   5       23.50       26.67      3.07 o 
  -8   1   5       46.07       48.85      2.81 o 
  -7   1   5       66.34       64.55      3.23 o 
  -6   1   5       18.72       18.44      1.66 o 
  -5   1   5       17.87       20.54      1.43 o 
  -4   1   5      180.87      178.09      2.47 o 
  -3   1   5      760.75      787.47      5.70 o 
  -2   1   5      644.55      683.29      5.35 o 
  -1   1   5     1662.25     1713.69     10.94 o 
   0   1   5      482.89      458.11      2.94 o 
   1   1   5     1659.04     1698.26     10.16 o 
   2   1   5      645.75      680.61      5.74 o 
   3   1   5      752.03      784.58      6.19 o 
   4   1   5      180.13      172.58      2.52 o 
   5   1   5       18.83       22.00      1.42 o 
   6   1   5       18.45       20.77      1.76 o 
   7   1   5       66.45       60.47      2.72 o 
   8   1   5       44.47       47.95      2.49 o 
   9   1   5       23.94       28.01      2.53 o 
  10   1   5        5.86        5.00      2.48 o 
 -10   2   5        7.62        5.85      2.19 o 
  -9   2   5        6.28        6.44      2.10 o 
  -8   2   5        7.06       10.87      2.36 o 
  -7   2   5      126.92      128.85      3.00 o 
  -6   2   5      117.39      109.06      2.51 o 
  -5   2   5      265.50      274.30      3.42 o 
  -4   2   5      281.40      311.31      3.35 o 
  -3   2   5     2145.55     2257.12     15.71 o 
  -2   2   5      485.03      449.47      3.08 o 
  -1   2   5     1793.79     1843.03     11.58 o 
   0   2   5       76.60       67.94      0.89 o 
   1   2   5     1813.33     1861.45     11.02 o 
   2   2   5      490.64      458.87      4.20 o 
   3   2   5     2167.08     2269.65     15.16 o 
   4   2   5      278.84      310.20      3.35 o 
   5   2   5      264.10      270.60      3.38 o 
   6   2   5      118.83      115.59      2.66 o 
   7   2   5      126.46      131.35      3.13 o 
   8   2   5        7.34        9.22      1.91 o 
   9   2   5        6.11        8.47      2.41 o 
  10   2   5        7.27        4.19      2.29 o 
 -10   3   5        0.68        1.60      2.01 o 
  -9   3   5       38.61       37.68      2.86 o 
  -8   3   5       46.22       44.90      2.59 o 
  -7   3   5       94.92       96.70      4.33 o 
  -6   3   5       15.66       16.67      1.50 o 
  -5   3   5      182.37      177.87      3.41 o 
  -4   3   5        2.26        3.12      0.71 o 
  -3   3   5      355.91      341.57      3.04 o 
  -2   3   5       53.73       57.09      3.58 o 
  -1   3   5      397.70      385.16      4.41 o 
   0   3   5       10.32       11.39      0.63 o 
   1   3   5      387.64      378.77      2.37 o 
   2   3   5       51.93       59.68      1.45 o 
   3   3   5      353.85      338.22      4.49 o 
   4   3   5        1.37        2.35      0.93 o 
   5   3   5      185.51      181.56      2.62 o 
   6   3   5       15.23       14.79      1.44 o 
   7   3   5       97.35      101.65      2.92 o 
   8   3   5       46.36       47.26      2.55 o 
   9   3   5       39.91       38.85      2.91 o 
  10   3   5        0.61       -0.51      1.65 o 
 -10   4   5        8.46        5.33      2.29 o 
  -9   4   5        4.20        1.59      2.08 o 
  -8   4   5       21.05       20.40      4.43 o 
  -7   4   5      303.65      305.61      4.52 o 
  -6   4   5       34.44       29.66      2.00 o 
  -5   4   5      166.36      159.26      2.71 o 
  -4   4   5      101.32       99.57      2.65 o 
  -3   4   5     1025.43     1019.63     23.18 o 
  -2   4   5      419.05      487.43      7.16 o 
  -1   4   5     1010.16      996.15      8.37 o 
   0   4   5       68.78       66.37      1.14 o 
   1   4   5     1016.26      990.55      7.25 o 
   2   4   5      429.83      500.95      7.25 o 
   3   4   5     1029.85     1057.81      8.14 o 
   4   4   5      101.61      103.43      2.04 o 
   5   4   5      168.90      159.02      2.54 o 
   6   4   5       33.16       26.62      1.94 o 
   7   4   5      302.39      301.33      4.76 o 
   8   4   5       20.48       27.00      2.51 o 
   9   4   5        3.79        1.13      1.67 o 
  10   4   5        8.77        7.91      2.72 o 
  -9   5   5       34.53       34.27      3.03 o 
  -8   5   5        4.25        4.06      1.73 o 
  -7   5   5       39.17       40.12      2.66 o 
  -6   5   5       84.95       87.71      2.54 o 
  -5   5   5       60.97       71.31      1.57 o 
  -4   5   5        2.72        2.20      0.60 o 
  -3   5   5      217.01      195.47      5.82 o 
  -2   5   5       20.93       22.50      1.92 o 
  -1   5   5     1389.37     1490.92     11.79 o 
   0   5   5        3.89        2.67      0.66 o 
   1   5   5     1380.82     1500.53     10.31 o 
   2   5   5       19.95       24.37      1.30 o 
   3   5   5      209.28      192.05      2.99 o 
   4   5   5        2.57        2.15      0.39 o 
   5   5   5       59.67       68.66      1.75 o 
   6   5   5       86.73       85.93      1.99 o 
   7   5   5       38.57       39.14      1.77 o 
   8   5   5        4.23        3.25      2.23 o 
   9   5   5       34.38       37.74      6.96 o 
  -9   6   5        0.80        1.52      2.51 o 
  -8   6   5        4.46        2.05      1.57 o 
  -7   6   5      159.37      166.33      3.67 o 
  -6   6   5       52.87       54.44      1.73 o 
  -5   6   5      369.12      332.57      4.21 o 
  -4   6   5       84.63       87.84      5.87 o 
  -3   6   5      607.08      626.88      8.98 o 
  -2   6   5       16.25       14.80      2.52 o 
  -1   6   5      480.33      511.43      5.41 o 
   0   6   5      242.34      245.42      2.55 o 
   1   6   5      492.28      517.11      4.06 o 
   2   6   5       16.08       15.50      1.50 o 
   3   6   5      617.88      641.39      6.05 o 
   4   6   5       86.28       89.26      2.63 o 
   5   6   5      365.97      340.02      3.48 o 
   6   6   5       53.31       55.22      1.86 o 
   7   6   5      156.70      165.09      2.89 o 
   8   6   5        4.22        3.00      1.74 o 
   9   6   5        0.67        1.55      2.41 o 
  -9   7   5        9.86        9.10      5.04 o 
  -8   7   5        3.51        5.56      2.63 o 
  -7   7   5        8.40        5.59      1.87 o 
  -6   7   5       17.39       17.06      1.39 o 
  -5   7   5       67.75       69.20      1.93 o 
  -4   7   5       18.18       18.06      2.75 o 
  -3   7   5      228.83      217.27      5.51 o 
  -2   7   5       54.22       47.57      3.91 o 
  -1   7   5      213.29      222.09      3.85 o 
   0   7   5       48.46       55.52      1.12 o 
   1   7   5      216.51      222.62      1.98 o 
   2   7   5       54.09       49.48      0.77 o 
   3   7   5      225.29      217.53      3.34 o 
   4   7   5       17.82       19.58      1.78 o 
   5   7   5       66.31       69.42      2.21 o 
   6   7   5       17.94       20.36      1.72 o 
   7   7   5        8.48        7.11      1.10 o 
   8   7   5        3.77        0.37      2.17 o 
   9   7   5       10.21        4.01      2.96 o 
  -8   8   5        2.98        7.07      2.83 o 
  -7   8   5       11.36       12.05      3.04 o 
  -6   8   5       67.54       79.24      4.42 o 
  -5   8   5       53.57       57.73      5.38 o 
  -4   8   5        7.79        6.72      2.93 o 
  -3   8   5      160.57      169.25      4.54 o 
  -2   8   5      152.11      154.76      4.79 o 
  -1   8   5       97.74      112.85      3.74 o 
   0   8   5        7.90        6.44      1.04 o 
   1   8   5       98.44      111.91      1.79 o 
   2   8   5      149.97      149.67      1.54 o 
   3   8   5      160.61      166.29      3.33 o 
   4   8   5        7.52        6.73      1.74 o 
   5   8   5       55.19       62.52      2.55 o 
   6   8   5       68.29       81.88      3.64 o 
   7   8   5       12.19        9.17      2.27 o 
   8   8   5        2.87        1.35      2.20 o 
  -8   9   5       30.58       41.72      5.53 o 
  -7   9   5        7.58        3.57      2.77 o 
  -6   9   5        3.56        3.22      3.44 o 
  -5   9   5       60.45       54.18      5.94 o 
  -4   9   5       11.02       12.88      2.84 o 
  -3   9   5       28.97       28.80      2.90 o 
  -2   9   5        0.79        1.14      1.75 o 
  -1   9   5       81.27       81.93      2.54 o 
   0   9   5      223.15      226.69      2.58 o 
   1   9   5       81.07       84.10      1.67 o 
   2   9   5        0.72        0.84      0.97 o 
   3   9   5       29.49       26.44      0.72 o 
   4   9   5       11.04       13.59      2.47 o 
   5   9   5       60.49       55.44      2.67 o 
   6   9   5        3.62        3.33      1.95 o 
   7   9   5        7.73        4.08      2.30 o 
   8   9   5       30.12       18.95      8.54 o 
  -7  10   5        8.61        3.01      4.22 o 
  -6  10   5       43.14       53.03      7.46 o 
  -5  10   5       11.09        5.89      5.59 o 
  -4  10   5        9.48        7.02      2.71 o 
  -3  10   5        7.70        5.62      2.92 o 
  -2  10   5      169.14      168.52      3.37 o 
  -1  10   5       47.37       48.83      1.86 o 
   0  10   5        0.18        0.30      0.56 o 
   1  10   5       47.91       49.34      1.63 o 
   2  10   5      165.72      165.84      2.59 o 
   3  10   5        7.23        4.47      0.72 o 
   4  10   5        9.38        7.42      2.10 o 
   5  10   5       11.19       12.18      2.40 o 
   6  10   5       43.65       53.30      3.60 o 
   7  10   5        8.48        6.54      3.37 o 
  -6  11   5        0.34        1.95      2.77 o 
  -5  11   5       32.40       33.20      3.91 o 
  -4  11   5       23.63       27.14      2.52 o 
  -3  11   5       13.57       11.14      2.15 o 
  -2  11   5       12.07       17.16      1.77 o 
  -1  11   5        5.07        5.47      1.48 o 
   0  11   5       41.79       46.57      1.86 o 
   1  11   5        4.97        4.72      1.14 o 
   2  11   5       12.11       17.20      1.48 o 
   3  11   5       13.37        8.77      3.22 o 
   4  11   5       23.62       27.51      3.06 o 
   5  11   5       32.33       29.69      3.17 o 
   6  11   5        0.34       -0.08      2.16 o 
  -5  12   5        4.39       -0.83      2.92 o 
  -4  12   5        2.47        0.15      2.71 o 
  -3  12   5        4.80        2.56      1.73 o 
  -2  12   5        5.83        4.28      2.17 o 
  -1  12   5        3.93        2.86      1.18 o 
   0  12   5        0.57        1.55      1.31 o 
   1  12   5        3.88        3.43      1.24 o 
   2  12   5        5.22        4.27      2.17 o 
   3  12   5        4.76        3.40      2.03 o 
   4  12   5        2.41        4.57      2.53 o 
   5  12   5        4.55        6.01      2.42 o 
  -3  13   5        0.05        1.16      1.98 o 
  -2  13   5        0.05       -0.19      1.79 o 
  -1  13   5        0.95        1.27      2.12 o 
   0  13   5        0.01       -0.12      1.39 o 
   1  13   5        0.96        0.08      2.15 o 
   2  13   5        0.06       -0.14      1.85 o 
   3  13   5        0.04        0.39      2.14 o 
   0   0   6      851.45      925.07      8.27 o 
   1   0   6     1006.78     1045.55      6.42 o 
   2   0   6      298.10      329.94      2.93 o 
   3   0   6       55.48       48.21      1.79 o 
   4   0   6     2899.50     3130.09     21.96 o 
   5   0   6      252.71      259.26      3.10 o 
   6   0   6      155.68      153.32      3.36 o 
   7   0   6      178.37      169.39      3.51 o 
   8   0   6        2.08        3.98      2.01 o 
   9   0   6        0.69        1.88      1.98 o 
  10   0   6        2.98        0.41      2.06 o 
 -10   1   6       32.04       35.70      3.63 o 
  -9   1   6        1.80        2.17      2.29 o 
  -8   1   6        3.30        4.23      2.04 o 
  -7   1   6      106.37      103.49      3.25 o 
  -6   1   6       18.90       19.72      2.16 o 
  -5   1   6      113.80      119.11      2.45 o 
  -4   1   6      240.84      237.73      2.60 o 
  -3   1   6      475.15      496.04      4.54 o 
  -2   1   6     1232.22     1181.12      7.27 o 
  -1   1   6      554.73      520.55      3.84 o 
   0   1   6      317.15      354.76      2.53 o 
   1   1   6      551.87      517.21      3.57 o 
   2   1   6     1245.59     1172.05      9.30 o 
   3   1   6      482.10      504.60      4.94 o 
   4   1   6      243.43      250.10      2.99 o 
   5   1   6      115.55      121.25      2.18 o 
   6   1   6       15.91       17.98      1.68 o 
   7   1   6      105.54      104.00      2.78 o 
   8   1   6        3.32        3.31      1.96 o 
   9   1   6        1.85        3.50      2.16 o 
  10   1   6       31.71       34.46      3.25 o 
 -10   2   6        7.93        5.89      2.29 o 
  -9   2   6       11.08       13.78      2.41 o 
  -8   2   6       57.64       57.08      2.61 o 
  -7   2   6       74.59       68.35      2.44 o 
  -6   2   6      148.06      150.31      3.19 o 
  -5   2   6      439.15      438.38      4.90 o 
  -4   2   6      579.06      573.44      5.58 o 
  -3   2   6       47.86       48.80      1.03 o 
  -2   2   6      357.40      379.85      2.52 o 
  -1   2   6      566.58      565.85      4.78 o 
   0   2   6       59.60       74.20      0.99 o 
   1   2   6      569.81      562.91      3.42 o 
   2   2   6      359.05      382.66      3.41 o 
   3   2   6       45.68       46.98      1.79 o 
   4   2   6      576.52      582.12      5.75 o 
   5   2   6      439.73      443.00      4.89 o 
   6   2   6      148.09      147.08      3.16 o 
   7   2   6       76.58       71.43      3.10 o 
   8   2   6       55.28       56.51      2.97 o 
   9   2   6       11.78       15.99      2.40 o 
  10   2   6        8.02        5.98      2.49 o 
 -10   3   6       24.15       22.19      4.81 o 
  -9   3   6       27.24       32.91      3.02 o 
  -8   3   6       15.96       14.07      2.11 o 
  -7   3   6       30.57       33.94      2.12 o 
  -6   3   6      135.47      134.70      2.67 o 
  -5   3   6       63.37       69.89      2.81 o 
  -4   3   6       26.89       30.11      1.16 o 
  -3   3   6      210.95      210.22      1.53 o 
  -2   3   6      302.33      313.87      4.09 o 
  -1   3   6      418.41      387.54      4.06 o 
   0   3   6      475.55      472.76      3.21 o 
   1   3   6      423.24      409.48      2.72 o 
   2   3   6      287.67      302.21      3.15 o 
   3   3   6      221.30      218.52      7.21 o 
   4   3   6       27.73       30.05      1.83 o 
   5   3   6       61.00       64.54      2.47 o 
   6   3   6      139.95      141.97      3.20 o 
   7   3   6       30.90       30.78      2.15 o 
   8   3   6       15.82       16.54      2.55 o 
   9   3   6       27.07       28.82      3.02 o 
  10   3   6       24.47       21.44      2.76 o 
  -9   4   6       18.00       12.87      4.05 o 
  -8   4   6       33.42       35.28      2.30 o 
  -7   4   6       92.96       92.01      2.81 o 
  -6   4   6      125.42      120.81      3.27 o 
  -5   4   6       10.62       12.28      0.97 o 
  -4   4   6      160.27      161.76      1.67 o 
  -3   4   6       85.05       90.80      1.41 o 
  -2   4   6      635.98      669.08      7.05 o 
  -1   4   6      279.19      262.16      2.65 o 
   0   4   6      203.74      222.60      2.12 o 
   1   4   6      279.73      269.05      1.88 o 
   2   4   6      643.86      683.37      6.07 o 
   3   4   6       87.47       93.18      2.13 o 
   4   4   6      162.01      166.22      2.99 o 
   5   4   6        8.68       10.61      0.89 o 
   6   4   6      126.18      122.38      2.30 o 
   7   4   6       92.68       93.62      2.82 o 
   8   4   6       32.95       37.50      5.27 o 
   9   4   6       18.56       23.89      2.87 o 
  -9   5   6       29.02       23.44      8.67 o 
  -8   5   6       11.97       13.97      2.39 o 
  -7   5   6        5.19        5.31      1.32 o 
  -6   5   6       24.25       29.60      4.34 o 
  -5   5   6       96.72       98.55      1.52 o 
  -4   5   6       16.91       17.52      0.72 o 
  -3   5   6       77.32       72.27      3.49 o 
  -2   5   6      167.29      159.17      3.91 o 
  -1   5   6       58.50       53.03      1.61 o 
   0   5   6      273.23      307.56      3.02 o 
   1   5   6       64.23       57.36      1.66 o 
   2   5   6      167.27      161.59      2.67 o 
   3   5   6       74.17       77.40      2.10 o 
   4   5   6       15.86       17.89      1.71 o 
   5   5   6       98.08       98.82      1.56 o 
   6   5   6       24.75       30.86      1.28 o 
   7   5   6        4.16        3.27      1.64 o 
   8   5   6       12.54        8.22      2.96 o 
   9   5   6       29.22       16.66      8.49 o 
  -9   6   6       32.01       44.43      4.88 o 
  -8   6   6       14.13       16.39      3.55 o 
  -7   6   6        7.38        6.90      1.75 o 
  -6   6   6       34.28       30.59      1.07 o 
  -5   6   6       18.52       19.24      1.22 o 
  -4   6   6       61.02       58.70      3.40 o 
  -3   6   6      102.91      102.89      3.57 o 
  -2   6   6      207.98      214.96      6.52 o 
  -1   6   6      255.08      257.32      3.27 o 
   0   6   6        1.81        2.22      0.63 o 
   1   6   6      256.24      255.70      2.44 o 
   2   6   6      208.24      214.81      3.05 o 
   3   6   6       99.04       98.89      2.33 o 
   4   6   6       61.28       63.11      2.74 o 
   5   6   6       17.47       20.72      2.10 o 
   6   6   6       34.08       28.08      1.54 o 
   7   6   6        6.80        6.61      1.50 o 
   8   6   6       14.15       10.64      5.63 o 
   9   6   6       31.44       36.47      7.62 o 
  -8   7   6       15.93       16.41      3.11 o 
  -7   7   6       42.88       47.31      3.79 o 
  -6   7   6       17.79       20.61      4.22 o 
  -5   7   6       27.67       28.62      5.39 o 
  -4   7   6        6.82        9.39      2.55 o 
  -3   7   6      393.90      401.61      8.87 o 
  -2   7   6       12.13       10.18      2.03 o 
  -1   7   6       88.46       79.62      2.17 o 
   0   7   6      183.65      203.49      2.28 o 
   1   7   6       86.40       77.76      2.96 o 
   2   7   6       12.27        9.71      1.61 o 
   3   7   6      392.80      389.87      4.56 o 
   4   7   6        7.06        8.93      1.75 o 
   5   7   6       29.16       26.02      2.33 o 
   6   7   6       18.20       24.88      2.42 o 
   7   7   6       43.60       56.04      3.33 o 
   8   7   6       15.63        5.40      3.40 o 
  -8   8   6        1.50        0.31      2.51 o 
  -7   8   6        7.88        8.18      3.53 o 
  -6   8   6       17.60       28.23      7.76 o 
  -5   8   6      118.44      114.97      4.81 o 
  -4   8   6       36.97       35.19      3.93 o 
  -3   8   6      100.92       99.39      3.82 o 
  -2   8   6        6.77        2.36      2.13 o 
  -1   8   6      480.69      477.91      5.69 o 
   0   8   6      396.32      415.91      3.61 o 
   1   8   6      480.18      482.34      3.74 o 
   2   8   6        6.33        5.83      1.92 o 
   3   8   6       98.68       98.38      3.82 o 
   4   8   6       36.38       40.57      2.29 o 
   5   8   6      120.02      115.77      4.25 o 
   6   8   6       17.90       22.78      2.61 o 
   7   8   6        7.56        4.74      2.59 o 
   8   8   6        1.51        1.65      2.20 o 
  -7   9   6       18.73       19.46      4.61 o 
  -6   9   6       47.62       61.38      4.52 o 
  -5   9   6        5.80        8.37      3.49 o 
  -4   9   6       21.05       27.63      5.78 o 
  -3   9   6       77.11       81.53      3.80 o 
  -2   9   6       62.89       58.37      4.68 o 
  -1   9   6       68.30       65.89      1.76 o 
   0   9   6        0.15       -0.06      0.58 o 
   1   9   6       70.13       70.40      2.02 o 
   2   9   6       61.79       57.42      1.93 o 
   3   9   6       77.88       84.15      2.91 o 
   4   9   6       21.02       23.90      2.30 o 
   5   9   6        5.96        6.38      1.92 o 
   6   9   6       47.67       52.73      3.11 o 
   7   9   6       18.25       12.03      5.27 o 
  -7  10   6       14.02        7.88      6.81 o 
  -6  10   6       27.45       21.71     17.11 o 
  -5  10   6       17.40       -1.61      3.96 o 
  -4  10   6       43.58       44.65      5.27 o 
  -3  10   6       10.71        8.65      2.53 o 
  -2  10   6        0.88        0.63      1.26 o 
  -1  10   6       17.99       17.12      1.51 o 
   0  10   6       91.47       99.61      1.76 o 
   1  10   6       17.36       19.33      1.02 o 
   2  10   6        0.93        0.88      0.38 o 
   3  10   6       10.39        9.14      2.08 o 
   4  10   6       43.88       46.14      2.85 o 
   5  10   6       17.90       16.21      2.38 o 
   6  10   6       27.69       25.15      5.91 o 
   7  10   6       14.16        5.84      2.70 o 
  -6  11   6       15.77        8.32      8.14 o 
  -5  11   6        0.53        0.34      3.10 o 
  -4  11   6        4.12        3.23      2.81 o 
  -3  11   6        9.00        3.43      1.98 o 
  -2  11   6       26.87       29.46      4.79 o 
  -1  11   6        4.67        4.43      1.28 o 
   0  11   6        0.49        0.33      0.67 o 
   1  11   6        4.51        3.28      0.92 o 
   2  11   6       27.42       31.89      2.38 o 
   3  11   6        9.29        6.77      1.90 o 
   4  11   6        4.06        5.90      2.05 o 
   5  11   6        0.48        0.99      2.08 o 
   6  11   6       16.04       18.29      4.84 o 
  -5  12   6        1.97        4.80      4.27 o 
  -4  12   6       12.08        1.52      3.02 o 
  -3  12   6       10.28        6.17      3.62 o 
  -2  12   6        9.86        7.49      2.96 o 
  -1  12   6        5.19        2.70      2.03 o 
   0  12   6       21.53        0.20      2.05 o 
   1  12   6        5.12        4.40      2.88 o 
   2  12   6        9.90        7.46      2.71 o 
   3  12   6       10.14        9.38      2.29 o 
   4  12   6       12.16       15.58      3.21 o 
   5  12   6        2.04        9.95      6.34 o 
  -3  13   6       17.94        8.32      6.67 o 
  -2  13   6       10.54        3.93      3.44 o 
  -1  13   6        2.01        0.32      1.59 o 
   0  13   6        0.55        0.15      2.40 o 
   1  13   6        2.07       -0.12      1.91 o 
   2  13   6       10.14        8.91      3.26 o 
   3  13   6       17.64       14.63      3.73 o 
   1   0   7       45.35       70.75      1.26 o 
   2   0   7      136.03      120.61      1.54 o 
   3   0   7      573.95      532.01      5.51 o 
   4   0   7       20.79       20.91      1.40 o 
   5   0   7      628.12      617.83      5.69 o 
   6   0   7        1.16        3.13      1.29 o 
   7   0   7       13.01       12.04      1.72 o 
   8   0   7       33.02       35.64      2.39 o 
   9   0   7       10.24       11.63      2.27 o 
  10   0   7       33.85       34.01      3.02 o 
 -10   1   7       14.77       12.67      2.98 o 
  -9   1   7       43.44       44.88      3.70 o 
  -8   1   7       45.73       48.51      2.83 o 
  -7   1   7       52.81       55.73      2.05 o 
  -6   1   7       57.52       58.35      1.86 o 
  -5   1   7       45.46       51.39      1.58 o 
  -4   1   7      451.93      465.73      5.84 o 
  -3   1   7      152.98      141.51      2.17 o 
  -2   1   7      105.68      113.43      1.49 o 
  -1   1   7      103.34       95.34      2.38 o 
   0   1   7        0.06        0.66      0.60 o 
   1   1   7      100.70       93.79      1.37 o 
   2   1   7      107.83      113.79      1.54 o 
   3   1   7      149.15      138.38      2.64 o 
   4   1   7      460.61      479.00      5.02 o 
   5   1   7       48.54       52.59      1.73 o 
   6   1   7       58.08       61.27      2.01 o 
   7   1   7       52.65       55.83      2.12 o 
   8   1   7       45.89       50.24      2.32 o 
   9   1   7       44.18       43.94      2.58 o 
  10   1   7       15.00       15.05      3.01 o 
 -10   2   7       14.73       17.81      4.37 o 
  -9   2   7        7.09        9.03      2.27 o 
  -8   2   7       18.72       18.56      2.60 o 
  -7   2   7        8.79       10.87      1.55 o 
  -6   2   7      145.28      139.37      2.51 o 
  -5   2   7       33.15       36.12      1.35 o 
  -4   2   7      323.90      320.35      4.80 o 
  -3   2   7      246.94      262.93      2.25 o 
  -2   2   7       14.46       11.74      0.76 o 
  -1   2   7      167.35      186.52      2.11 o 
   0   2   7       35.25       30.92      1.02 o 
   1   2   7      161.47      177.47      1.69 o 
   2   2   7       13.10        8.78      1.22 o 
   3   2   7      245.18      266.24      3.51 o 
   4   2   7      322.67      319.44      4.25 o 
   5   2   7       31.45       30.04      1.41 o 
   6   2   7      147.18      140.38      2.66 o 
   7   2   7        9.17       13.60      1.56 o 
   8   2   7       19.84       21.76      1.92 o 
   9   2   7        6.68        7.52      2.07 o 
  10   2   7       14.83       13.48      3.38 o 
  -9   3   7       30.68       32.36      3.06 o 
  -8   3   7       20.91       17.67      2.05 o 
  -7   3   7       21.13       23.59      1.54 o 
  -6   3   7      125.38      133.85      2.35 o 
  -5   3   7      201.30      215.10      3.00 o 
  -4   3   7      118.43      121.54      1.82 o 
  -3   3   7      254.57      230.57      3.29 o 
  -2   3   7      253.79      243.74      3.10 o 
  -1   3   7      737.98      737.67      5.91 o 
   0   3   7      685.92      726.39      4.71 o 
   1   3   7      754.12      770.41      4.79 o 
   2   3   7      258.76      255.57      2.98 o 
   3   3   7      250.87      229.36      2.91 o 
   4   3   7      117.07      119.33      2.88 o 
   5   3   7      204.70      220.39      4.59 o 
   6   3   7      119.96      129.13      2.87 o 
   7   3   7       20.13       23.31      1.78 o 
   8   3   7       21.01       17.90      1.85 o 
   9   3   7       30.70       31.08      2.34 o 
  -9   4   7        5.67        5.43      2.52 o 
  -8   4   7       12.03       14.03      1.68 o 
  -7   4   7       34.91       39.80      1.85 o 
  -6   4   7       35.47       31.63      1.21 o 
  -5   4   7       44.48       35.75      1.15 o 
  -4   4   7       81.31       76.82      2.15 o 
  -3   4   7      249.67      242.32      6.06 o 
  -2   4   7       32.90       33.50      2.22 o 
  -1   4   7      226.01      200.03      3.52 o 
   0   4   7       89.77       75.61      1.03 o 
   1   4   7      223.08      197.61      1.58 o 
   2   4   7       32.11       33.95      1.45 o 
   3   4   7      249.12      250.70      3.34 o 
   4   4   7       80.20       78.82      2.34 o 
   5   4   7       43.70       36.97      2.69 o 
   6   4   7       34.81       33.13      1.79 o 
   7   4   7       36.82       43.59      2.27 o 
   8   4   7       11.91       13.42      2.10 o 
   9   4   7        5.45        3.52      3.54 o 
  -9   5   7        9.66        7.77      4.79 o 
  -8   5   7        5.79        6.36      1.77 o 
  -7   5   7       34.27       30.93      1.47 o 
  -6   5   7       70.44       64.51      2.26 o 
  -5   5   7      418.75      406.44      5.95 o 
  -4   5   7       20.79       19.34      1.60 o 
  -3   5   7      624.09      602.43      9.62 o 
  -2   5   7      256.24      234.44      3.76 o 
  -1   5   7       87.87       71.56      1.16 o 
   0   5   7       78.98       79.93      1.29 o 
   1   5   7       89.80       72.38      1.13 o 
   2   5   7      255.81      234.65      3.09 o 
   3   5   7      624.25      605.75      5.91 o 
   4   5   7       20.34       20.94      1.93 o 
   5   5   7      417.12      405.89      5.21 o 
   6   5   7       73.24       63.81      3.24 o 
   7   5   7       35.37       33.12      1.51 o 
   8   5   7        5.88        3.05      2.73 o 
   9   5   7        9.95        7.59      3.17 o 
  -9   6   7       19.48       10.50      5.00 o 
  -8   6   7       37.18       48.38      5.56 o 
  -7   6   7       28.02       30.19      2.30 o 
  -6   6   7        8.35        9.27      1.06 o 
  -5   6   7       21.21       18.07      0.61 o 
  -4   6   7      130.44      128.73      5.90 o 
  -3   6   7       78.42       82.03      3.39 o 
  -2   6   7       30.25       25.56      3.00 o 
  -1   6   7       73.60       72.22      2.33 o 
   0   6   7     1105.10     1125.45      8.39 o 
   1   6   7       75.05       73.12      1.18 o 
   2   6   7       30.52       29.36      1.82 o 
   3   6   7       76.34       79.49      2.40 o 
   4   6   7      131.18      121.72      2.78 o 
   5   6   7       21.83       20.44      2.30 o 
   6   6   7        8.51       10.19      2.04 o 
   7   6   7       27.62       31.85      2.79 o 
   8   6   7       36.92       35.93     13.68 o 
   9   6   7       19.70       11.25      5.60 o 
  -8   7   7       13.79       11.77      3.25 o 
  -7   7   7       13.58       16.66      4.27 o 
  -6   7   7       49.87       54.08      6.85 o 
  -5   7   7       25.20       32.35      3.44 o 
  -4   7   7       19.44       20.90      2.98 o 
  -3   7   7       19.60       24.76      5.95 o 
  -2   7   7      234.85      233.05      4.86 o 
  -1   7   7      181.41      181.19      2.98 o 
   0   7   7      291.61      291.72      3.13 o 
   1   7   7      178.69      178.35      2.12 o 
   2   7   7      236.12      233.43      3.59 o 
   3   7   7       19.27       19.33      1.79 o 
   4   7   7       19.31       24.34      1.99 o 
   5   7   7       25.25       26.68      2.38 o 
   6   7   7       49.56       56.38      2.79 o 
   7   7   7       13.86        7.84      3.05 o 
   8   7   7       13.41        5.35      3.27 o 
  -8   8   7       19.04       31.05      5.43 o 
  -7   8   7       51.48       53.15      8.27 o 
  -6   8   7       27.61       34.97      4.14 o 
  -5   8   7       75.47       76.12      5.29 o 
  -4   8   7       38.32       39.24      4.19 o 
  -3   8   7       72.80       74.08      4.02 o 
  -2   8   7        9.31       10.77      2.17 o 
  -1   8   7       42.43       46.14      2.35 o 
   0   8   7       22.71       23.84      0.71 o 
   1   8   7       42.88       45.64      1.51 o 
   2   8   7        9.15       11.48      1.80 o 
   3   8   7       73.54       72.35      2.64 o 
   4   8   7       36.55       38.88      2.48 o 
   5   8   7       75.90       73.61      2.98 o 
   6   8   7       26.95       33.73      3.20 o 
   7   8   7       50.29       58.21      3.34 o 
   8   8   7       18.46       10.20      5.19 o 
  -7   9   7        3.10        1.00      3.14 o 
  -6   9   7        3.65        2.72      3.02 o 
  -5   9   7       12.95        7.11      9.56 o 
  -4   9   7       18.96       14.52      3.03 o 
  -3   9   7       82.00       82.96      3.84 o 
  -2   9   7       12.74       10.74      2.27 o 
  -1   9   7       34.25       39.84      1.49 o 
   0   9   7      177.45      165.48      2.00 o 
   1   9   7       33.87       39.47      1.19 o 
   2   9   7       13.76       10.83      2.11 o 
   3   9   7       82.31       83.40      3.45 o 
   4   9   7       18.24       20.62      2.58 o 
   5   9   7       12.99        9.62      3.67 o 
   6   9   7        3.34        2.09      2.10 o 
   7   9   7        3.11        2.53      2.07 o 
  -6  10   7        1.97       -0.71      2.94 o 
  -5  10   7        8.18       -0.68      3.08 o 
  -4  10   7        0.62        0.73      2.29 o 
  -3  10   7       62.64       62.30      3.67 o 
  -2  10   7       84.23       84.57      4.64 o 
  -1  10   7       10.53       11.82      1.19 o 
   0  10   7       37.65       29.87      1.61 o 
   1  10   7       11.07       10.73      1.02 o 
   2  10   7       86.99       92.29      2.80 o 
   3  10   7       61.79       62.72      3.61 o 
   4  10   7        0.68        1.24      1.69 o 
   5  10   7        8.38        9.04      2.47 o 
   6  10   7        1.78        3.76      2.18 o 
  -5  11   7       14.68       -1.02      3.22 o 
  -4  11   7        0.76        0.28      2.21 o 
  -3  11   7        5.44        5.26      1.97 o 
  -2  11   7       32.31       33.70      3.02 o 
  -1  11   7        7.57        8.93      1.23 o 
   0  11   7       29.62       30.94      2.48 o 
   1  11   7        7.76        6.31      2.22 o 
   2  11   7       32.20       30.40      5.13 o 
   3  11   7        5.08        4.60      1.86 o 
   4  11   7        0.87        0.40      1.76 o 
   5  11   7       15.17       15.27      3.10 o 
  -4  12   7        2.31       -0.40      2.72 o 
  -3  12   7        0.64       -2.37      2.37 o 
  -2  12   7       10.16        2.85      3.45 o 
  -1  12   7        7.31        2.08      2.44 o 
   0  12   7        7.02        3.48      2.69 o 
   1  12   7        7.07        5.28      2.16 o 
   2  12   7       10.41        8.88      3.33 o 
   3  12   7        0.69        1.30      1.40 o 
   4  12   7        2.23        4.40      2.14 o 
  -2  13   7        2.50        0.82      2.55 o 
  -1  13   7        7.27        0.24      3.28 o 
   0  13   7       15.58        0.55      2.09 o 
   1  13   7        7.07        7.01      3.13 o 
   2  13   7        2.47        2.89      2.14 o 
   0   0   8     1146.71     1236.86     11.40 o 
   1   0   8      173.83      123.86      1.67 o 
   2   0   8       53.21       65.52      1.45 o 
   3   0   8      771.94      738.07      5.77 o 
   4   0   8       12.91       21.34      2.36 o 
   5   0   8       11.38       11.86      1.50 o 
   6   0   8      226.52      223.54      3.22 o 
   7   0   8        1.01        2.15      1.43 o 
   8   0   8        0.15        0.70      1.45 o 
   9   0   8       36.90       42.66      2.85 o 
  -9   1   8       44.93       45.22      2.75 o 
  -8   1   8       47.65       47.92      2.94 o 
  -7   1   8       10.55        8.18      1.48 o 
  -6   1   8       23.28       27.65      1.71 o 
  -5   1   8      341.98      348.74      4.73 o 
  -4   1   8      325.50      334.18      4.15 o 
  -3   1   8      443.14      444.67      3.96 o 
  -2   1   8      178.68      195.91      1.95 o 
  -1   1   8      514.09      476.20      3.49 o 
   0   1   8     2594.96     2754.99     15.87 o 
   1   1   8      514.49      477.69      3.61 o 
   2   1   8      176.89      193.09      1.91 o 
   3   1   8      446.57      447.42      4.83 o 
   4   1   8      325.27      331.35      4.14 o 
   5   1   8      335.09      342.25      4.49 o 
   6   1   8       23.38       27.03      1.71 o 
   7   1   8       11.59        9.30      1.63 o 
   8   1   8       47.64       49.20      2.43 o 
   9   1   8       45.47       50.01      3.38 o 
  -9   2   8       56.35       57.86      5.86 o 
  -8   2   8       17.25       15.99      2.28 o 
  -7   2   8        6.34        4.99      1.53 o 
  -6   2   8      188.59      189.69      3.35 o 
  -5   2   8       46.28       46.35      2.14 o 
  -4   2   8       60.20       58.98      2.02 o 
  -3   2   8      211.14      212.31      2.43 o 
  -2   2   8     1163.69     1141.31      7.28 o 
  -1   2   8      285.96      278.50      2.91 o 
   0   2   8       24.99       36.21      0.99 o 
   1   2   8      298.08      289.66      2.34 o 
   2   2   8     1165.66     1141.53      8.65 o 
   3   2   8      209.18      207.18      2.74 o 
   4   2   8       59.76       60.69      2.15 o 
   5   2   8       46.20       49.76      2.25 o 
   6   2   8      193.34      194.17      4.37 o 
   7   2   8        7.45        7.65      1.49 o 
   8   2   8       17.41       17.25      1.86 o 
   9   2   8       56.22       55.31      2.71 o 
  -9   3   8       12.30       12.60      2.06 o 
  -8   3   8       43.76       42.82      2.27 o 
  -7   3   8        2.02        2.20      1.37 o 
  -6   3   8       48.09       46.46      2.12 o 
  -5   3   8       94.22       89.54      1.84 o 
  -4   3   8      790.89      801.07      6.02 o 
  -3   3   8      553.98      554.89      3.88 o 
  -2   3   8      109.65      109.48      2.62 o 
  -1   3   8       54.75       61.69      1.52 o 
   0   3   8      673.65      615.31      4.43 o 
   1   3   8       58.09       64.74      1.17 o 
   2   3   8      109.45      109.77      2.06 o 
   3   3   8      553.19      545.61      5.31 o 
   4   3   8      799.85      804.56      8.03 o 
   5   3   8       94.53       94.56      3.02 o 
   6   3   8       47.68       49.25      3.12 o 
   7   3   8        1.76        2.24      1.15 o 
   8   3   8       44.95       41.71      2.57 o 
   9   3   8       12.69       12.44      3.47 o 
  -9   4   8       12.29       11.08      2.46 o 
  -8   4   8        9.45       11.44      1.46 o 
  -7   4   8        1.76        1.45      1.27 o 
  -6   4   8       58.10       58.84      1.55 o 
  -5   4   8       11.90        9.89      0.43 o 
  -4   4   8       25.05       26.10      1.30 o 
  -3   4   8      177.07      168.70      2.42 o 
  -2   4   8       80.45       78.22      2.96 o 
  -1   4   8       12.25       12.65      1.23 o 
   0   4   8      246.71      259.30      2.39 o 
   1   4   8       10.96       12.41      0.75 o 
   2   4   8       79.04       77.71      1.74 o 
   3   4   8      179.32      173.27      2.94 o 
   4   4   8       25.38       25.78      2.29 o 
   5   4   8       11.54       10.32      1.89 o 
   6   4   8       59.57       61.75      3.95 o 
   7   4   8        1.52       -0.51      2.06 o 
   8   4   8        9.24       12.10      3.10 o 
   9   4   8       12.24       11.00      3.12 o 
  -9   5   8        3.97        6.41      3.14 o 
  -8   5   8       62.29       61.94      3.74 o 
  -7   5   8       56.28       50.27      2.85 o 
  -6   5   8       19.40       22.46      2.14 o 
  -5   5   8       12.29       12.60      1.08 o 
  -4   5   8      514.29      515.11      6.87 o 
  -3   5   8       89.29       80.77      3.41 o 
  -2   5   8       44.31       38.89      2.15 o 
  -1   5   8        5.88        6.00      0.59 o 
   0   5   8      342.01      342.29      2.92 o 
   1   5   8        5.96        5.99      0.43 o 
   2   5   8       44.75       40.94      1.57 o 
   3   5   8       88.20       78.34      2.36 o 
   4   5   8      511.66      507.12      5.54 o 
   5   5   8       11.69       12.38      2.03 o 
   6   5   8       19.21       22.50      2.36 o 
   7   5   8       56.70       63.51      3.27 o 
   8   5   8       61.37       65.87      4.42 o 
   9   5   8        4.08        2.64      3.05 o 
  -8   6   8        5.47        6.02      3.75 o 
  -7   6   8        6.34        5.30      1.77 o 
  -6   6   8      219.37      224.80      8.03 o 
  -5   6   8       51.51       45.52      4.72 o 
  -4   6   8       50.02       44.84      4.27 o 
  -3   6   8       75.99       71.89      4.35 o 
  -2   6   8      540.86      532.94      7.13 o 
  -1   6   8      106.59      103.75      2.31 o 
   0   6   8        5.99        5.97      0.68 o 
   1   6   8      106.07      102.24      1.29 o 
   2   6   8      543.07      539.76      5.11 o 
   3   6   8       76.29       78.96      2.74 o 
   4   6   8       50.67       41.09      2.42 o 
   5   6   8       52.00       50.50      2.90 o 
   6   6   8      216.73      225.81      4.74 o 
   7   6   8        6.29        4.55      2.11 o 
   8   6   8        5.54        2.74      2.27 o 
  -8   7   8       43.86       53.34      5.54 o 
  -7   7   8       13.92       14.49      4.91 o 
  -6   7   8        9.36        6.25      5.35 o 
  -5   7   8       23.40       18.77      3.38 o 
  -4   7   8      343.49      316.07     11.07 o 
  -3   7   8       22.95       23.13      2.73 o 
  -2   7   8       56.89       59.58      2.93 o 
  -1   7   8      123.30      119.82      2.62 o 
   0   7   8      846.83      843.57      6.25 o 
   1   7   8      124.58      121.59      1.94 o 
   2   7   8       57.39       58.27      2.18 o 
   3   7   8       22.28       21.05      1.83 o 
   4   7   8      340.48      317.94      4.50 o 
   5   7   8       23.13       22.23      2.73 o 
   6   7   8        9.28        8.48      2.48 o 
   7   7   8       14.08       11.05      4.31 o 
   8   7   8       44.37       50.18      3.43 o 
  -7   8   8        3.92        1.61      3.40 o 
  -6   8   8       32.76       37.15      4.24 o 
  -5   8   8       17.45       16.77      4.05 o 
  -4   8   8        5.76        5.94      3.37 o 
  -3   8   8       13.36       15.04      4.14 o 
  -2   8   8      270.66      270.51      6.55 o 
  -1   8   8       26.66       32.44      1.93 o 
   0   8   8       27.63       23.05      1.57 o 
   1   8   8       28.34       31.10      1.26 o 
   2   8   8      275.31      279.50      4.96 o 
   3   8   8       14.35       12.73      2.47 o 
   4   8   8        5.69        5.52      1.77 o 
   5   8   8       16.88       16.71      3.00 o 
   6   8   8       32.72       32.28      6.16 o 
   7   8   8        3.74        2.80      2.16 o 
  -7   9   8       10.93       10.05      9.19 o 
  -6   9   8        2.73        4.25      4.18 o 
  -5   9   8        5.08        1.85      3.37 o 
  -4   9   8        5.85        4.27      2.64 o 
  -3   9   8        4.38        1.69      2.43 o 
  -2   9   8       33.42       32.50      2.73 o 
  -1   9   8      252.30      247.05      4.59 o 
   0   9   8        1.69        2.07      1.37 o 
   1   9   8      250.69      247.41      2.52 o 
   2   9   8       33.19       33.60      2.08 o 
   3   9   8        3.99        2.97      1.57 o 
   4   9   8        6.49        4.88      1.95 o 
   5   9   8        5.03        2.57      1.95 o 
   6   9   8        2.58        1.21      2.22 o 
   7   9   8       11.10        4.07      3.22 o 
  -6  10   8        5.14        0.85      5.09 o 
  -5  10   8        8.80       -0.26      3.14 o 
  -4  10   8        6.76        4.49      2.77 o 
  -3  10   8        9.99        8.95      2.70 o 
  -2  10   8        4.95        5.50      2.18 o 
  -1  10   8       32.75       33.20      1.61 o 
   0  10   8       26.45       21.34      2.06 o 
   1  10   8       32.72       33.62      1.07 o 
   2  10   8        5.33        5.01      2.07 o 
   3  10   8        9.71       10.51      2.04 o 
   4  10   8        6.57        4.80      2.54 o 
   5  10   8        9.11        7.86      2.45 o 
   6  10   8        5.08        2.21      2.23 o 
  -5  11   8        3.45       -1.50      2.97 o 
  -4  11   8        4.08        0.66      2.86 o 
  -3  11   8       18.76       18.78     12.73 o 
  -2  11   8        0.37        1.26      1.20 o 
  -1  11   8       21.88       23.89      2.24 o 
   0  11   8       10.82        9.82      1.65 o 
   1  11   8       21.91       23.37      2.70 o 
   2  11   8        0.39        0.74      1.52 o 
   3  11   8       18.04       17.67      2.78 o 
   4  11   8        4.07        6.01      2.02 o 
   5  11   8        3.50        5.98      2.51 o 
  -4  12   8        6.08        1.50      2.93 o 
  -3  12   8       15.20        8.96      5.12 o 
  -2  12   8        7.42        3.73      2.18 o 
  -1  12   8       12.67        9.51      2.05 o 
   0  12   8        0.94        1.58      2.22 o 
   1  12   8       13.14        7.99      2.48 o 
   2  12   8        7.42        4.30      2.61 o 
   3  12   8       15.95       18.92      2.36 o 
   4  12   8        6.17        7.11      3.29 o 
  -1  13   8        9.56       -0.36      3.54 o 
   0  13   8        1.83        1.89      2.65 o 
   1  13   8        9.71        6.76      4.13 o 
   1   0   9      184.88      176.55      2.09 o 
   2   0   9      654.27      650.99      4.50 o 
   3   0   9      306.05      332.93      3.35 o 
   4   0   9       41.38       40.97      2.52 o 
   5   0   9      102.84      105.63      3.01 o 
   6   0   9       35.34       34.37      2.47 o 
   7   0   9        0.08       -0.01      1.14 o 
   8   0   9        9.28        9.72      2.09 o 
   9   0   9       30.38       35.81      2.47 o 
  -9   1   9        0.07        0.32      1.16 o 
  -8   1   9       35.31       33.78      2.84 o 
  -7   1   9       34.85       38.23      2.28 o 
  -6   1   9        4.52        4.02      1.64 o 
  -5   1   9       52.36       53.68      2.23 o 
  -4   1   9      648.43      648.10      5.48 o 
  -3   1   9      317.74      308.01      3.13 o 
  -2   1   9      123.86      109.56      1.50 o 
  -1   1   9       12.29       13.48      1.33 o 
   0   1   9      650.11      681.38      4.92 o 
   1   1   9       13.37       12.78      1.07 o 
   2   1   9      126.54      116.12      1.71 o 
   3   1   9      309.05      295.42      3.59 o 
   4   1   9      652.82      645.84      6.91 o 
   5   1   9       54.27       61.14      3.00 o 
   6   1   9        4.89        5.88      2.00 o 
   7   1   9       35.06       37.61      2.54 o 
   8   1   9       35.14       33.84      3.56 o 
   9   1   9        0.05        0.08      1.28 o 
  -9   2   9       22.59       24.27      2.72 o 
  -8   2   9        7.75        8.50      1.84 o 
  -7   2   9        4.26        3.75      1.41 o 
  -6   2   9       65.74       62.97      2.37 o 
  -5   2   9      104.85      102.00      2.12 o 
  -4   2   9       67.87       68.12      1.54 o 
  -3   2   9      214.25      217.00      3.46 o 
  -2   2   9      201.74      189.73      2.78 o 
  -1   2   9       71.55       72.95      1.45 o 
   0   2   9      440.36      447.03      3.48 o 
   1   2   9       66.52       65.19      1.62 o 
   2   2   9      200.69      188.95      2.34 o 
   3   2   9      222.18      229.63      3.05 o 
   4   2   9       70.38       66.61      2.30 o 
   5   2   9      103.66      101.75      3.19 o 
   6   2   9       68.21       71.04      3.46 o 
   7   2   9        4.34        4.48      1.94 o 
   8   2   9        7.61        7.74      2.69 o 
   9   2   9       22.74       18.44      2.50 o 
  -9   3   9        5.46        1.86      2.98 o 
  -8   3   9        8.69        9.63      2.08 o 
  -7   3   9       53.61       53.77      2.65 o 
  -6   3   9      209.35      199.78      3.53 o 
  -5   3   9       51.83       47.34      1.04 o 
  -4   3   9      116.39      112.59      1.53 o 
  -3   3   9      114.10      117.39      1.76 o 
  -2   3   9       36.84       31.09      1.09 o 
  -1   3   9       10.35       14.24      1.03 o 
   0   3   9       10.67       13.43      1.02 o 
   1   3   9       10.03       15.73      0.81 o 
   2   3   9       35.65       32.18      1.14 o 
   3   3   9      119.00      125.64      2.50 o 
   4   3   9      113.83      110.50      2.75 o 
   5   3   9       50.38       42.59      2.55 o 
   6   3   9      212.23      206.31      4.24 o 
   7   3   9       53.60       52.56      3.34 o 
   8   3   9        9.05        7.23      2.68 o 
   9   3   9        5.40        7.44      2.82 o 
  -9   4   9       13.08       11.41      2.67 o 
  -8   4   9       58.60       56.40      4.02 o 
  -7   4   9       15.63       15.35      1.22 o 
  -6   4   9       39.17       38.53      0.94 o 
  -5   4   9       84.10       83.85      5.17 o 
  -4   4   9        6.43        4.52      1.50 o 
  -3   4   9       45.73       43.96      3.05 o 
  -2   4   9      235.67      235.76      4.03 o 
  -1   4   9       52.34       51.81      3.07 o 
   0   4   9      790.36      764.31      5.32 o 
   1   4   9       55.43       54.76      1.69 o 
   2   4   9      237.76      237.70      3.33 o 
   3   4   9       46.40       44.54      2.01 o 
   4   4   9        7.60        6.51      1.55 o 
   5   4   9       85.53       86.21      2.99 o 
   6   4   9       38.19       44.81      2.71 o 
   7   4   9       15.98       22.08      5.70 o 
   8   4   9       58.17       64.05      4.26 o 
   9   4   9       13.06        9.71      2.94 o 
  -8   5   9        1.91        2.35      3.82 o 
  -7   5   9        0.13       -0.48      1.16 o 
  -6   5   9       18.28       19.74      2.50 o 
  -5   5   9       45.91       41.31      1.79 o 
  -4   5   9       64.55       75.66      5.86 o 
  -3   5   9      147.93      146.41      4.36 o 
  -2   5   9       95.57       89.79      2.84 o 
  -1   5   9      206.79      213.65      2.69 o 
   0   5   9       46.49       50.46      1.57 o 
   1   5   9      208.22      212.29      1.93 o 
   2   5   9       93.26       89.21      2.28 o 
   3   5   9      147.02      155.20      2.83 o 
   4   5   9       63.45       62.21      2.52 o 
   5   5   9       45.29       43.79      2.39 o 
   6   5   9       18.09       22.14      2.69 o 
   7   5   9        0.13        0.04      1.68 o 
   8   5   9        1.76        0.25      1.91 o 
  -8   6   9        9.47       10.74      4.10 o 
  -7   6   9       21.75       22.96      4.19 o 
  -6   6   9        2.88        0.29      1.18 o 
  -5   6   9       64.28       55.82      4.15 o 
  -4   6   9      107.27      113.63      5.42 o 
  -3   6   9      127.35      121.38      4.08 o 
  -2   6   9      145.91      153.88      3.55 o 
  -1   6   9       84.70       81.08      6.32 o 
   0   6   9       65.36       60.81      1.23 o 
   1   6   9       87.28       83.60      1.53 o 
   2   6   9      144.88      149.69      2.85 o 
   3   6   9      130.07      123.67      2.58 o 
   4   6   9      108.37      106.23      2.88 o 
   5   6   9       62.88       66.64      2.68 o 
   6   6   9        2.65        1.74      1.79 o 
   7   6   9       21.11       13.68      4.86 o 
   8   6   9        9.57        3.86      2.52 o 
  -8   7   9       19.68       28.06      6.43 o 
  -7   7   9        8.04        3.11      4.86 o 
  -6   7   9       22.76       23.66     18.01 o 
  -5   7   9       16.84       15.89      3.30 o 
  -4   7   9        4.02        6.12      3.04 o 
  -3   7   9       20.05       15.69      2.64 o 
  -2   7   9      181.89      166.75      7.81 o 
  -1   7   9       12.35        9.95      1.95 o 
   0   7   9      172.55      161.55      2.00 o 
   1   7   9       11.32       12.09      1.85 o 
   2   7   9      180.07      170.70      3.22 o 
   3   7   9       19.06       16.76      1.83 o 
   4   7   9        3.74        5.93      2.35 o 
   5   7   9       15.93       13.07      2.39 o 
   6   7   9       22.66       12.91      6.70 o 
   7   7   9        8.32        6.90      2.73 o 
   8   7   9       19.54       20.14      6.93 o 
  -7   8   9        9.55        4.03      4.06 o 
  -6   8   9       16.62        5.33      6.20 o 
  -5   8   9       29.04       25.15      6.06 o 
  -4   8   9       63.93       52.23      4.84 o 
  -3   8   9        1.30        1.30      2.72 o 
  -2   8   9       36.11       40.55      4.05 o 
  -1   8   9       83.37       77.14      3.81 o 
   0   8   9      228.26      227.36      3.12 o 
   1   8   9       85.02       84.44      2.71 o 
   2   8   9       35.22       38.58      2.22 o 
   3   8   9        1.02        1.56      1.54 o 
   4   8   9       64.29       60.15      2.81 o 
   5   8   9       28.91       32.18      4.54 o 
   6   8   9       16.56        7.83      3.90 o 
   7   8   9        9.53        2.95      2.40 o 
  -6   9   9       10.72        8.23      7.61 o 
  -5   9   9       14.66       12.37      3.32 o 
  -4   9   9        8.78        7.15      3.24 o 
  -3   9   9        6.14        7.01      2.47 o 
  -2   9   9       92.21       84.77      4.54 o 
  -1   9   9       41.03       39.99      2.26 o 
   0   9   9      141.52      141.88      2.57 o 
   1   9   9       40.71       38.34      2.09 o 
   2   9   9       91.33       81.26      2.97 o 
   3   9   9        5.50        5.62      2.18 o 
   4   9   9        8.47        8.79      2.17 o 
   5   9   9       14.37        7.79      3.47 o 
   6   9   9       10.87        5.85      3.58 o 
  -5  10   9       11.53       -0.31      3.47 o 
  -4  10   9        0.08       -0.55      2.47 o 
  -3  10   9        4.82        4.34      2.93 o 
  -2  10   9        9.79        8.68      2.37 o 
  -1  10   9       54.36       58.10      2.55 o 
   0  10   9        0.09       -1.38      1.38 o 
   1  10   9       53.73       60.14      2.34 o 
   2  10   9       10.37       10.61      1.91 o 
   3  10   9        5.29        5.09      1.82 o 
   4  10   9        0.07       -1.66      1.75 o 
   5  10   9       11.25       12.88      2.78 o 
  -4  11   9        2.60        3.70      3.06 o 
  -3  11   9       12.48       13.14      3.35 o 
  -2  11   9        6.64        5.28      2.29 o 
  -1  11   9        5.37        1.83      2.29 o 
   0  11   9        5.81        7.28      2.68 o 
   1  11   9        5.10        6.20      2.25 o 
   2  11   9        6.55        4.35      2.07 o 
   3  11   9       12.87       13.47      2.26 o 
   4  11   9        2.42        7.20      2.80 o 
  -3  12   9        0.93        0.59      4.61 o 
  -2  12   9        6.07        4.24      2.26 o 
  -1  12   9       10.74        8.86      3.90 o 
   0  12   9        2.99        0.03      1.83 o 
   1  12   9       10.97       10.26      3.63 o 
   2  12   9        6.07        8.22      2.54 o 
   3  12   9        1.00        0.70      1.97 o 
   0   0  10       99.50       84.96      2.38 o 
   1   0  10       47.87       45.43      1.41 o 
   2   0  10      111.15      123.29      1.76 o 
   3   0  10       96.64      102.93      1.97 o 
   4   0  10      704.05      684.84      6.75 o 
   5   0  10      153.77      161.97      3.56 o 
   6   0  10      116.55      115.87      3.24 o 
   7   0  10       32.10       34.75      2.77 o 
   8   0  10       32.14       41.07      3.02 o 
   9   0  10        4.01        3.93      2.56 o 
  -9   1  10        6.03        9.51      2.34 o 
  -8   1  10        6.33        5.10      2.83 o 
  -7   1  10       23.49       27.36      2.17 o 
  -6   1  10      102.56      101.01      3.82 o 
  -5   1  10      167.59      158.16      3.12 o 
  -4   1  10       66.11       65.42      1.99 o 
  -3   1  10       51.09       54.66      1.74 o 
  -2   1  10      261.83      231.01      2.26 o 
  -1   1  10        5.12        7.50      1.02 o 
   0   1  10        1.71        0.90      0.72 o 
   1   1  10        6.38        9.07      1.04 o 
   2   1  10      261.76      233.18      2.38 o 
   3   1  10       52.40       53.37      1.76 o 
   4   1  10       66.51       63.47      1.98 o 
   5   1  10      172.28      159.01      3.31 o 
   6   1  10      100.92       98.84      3.28 o 
   7   1  10       23.46       25.44      3.02 o 
   8   1  10        6.42        5.01      2.58 o 
   9   1  10        6.09        4.98      3.13 o 
  -9   2  10       12.06       18.95      4.43 o 
  -8   2  10       37.02       40.43      2.44 o 
  -7   2  10       25.26       26.96      1.97 o 
  -6   2  10       41.31       44.98      1.96 o 
  -5   2  10       34.29       30.82      1.23 o 
  -4   2  10      287.89      285.60      2.93 o 
  -3   2  10      156.03      158.59      2.24 o 
  -2   2  10       42.34       36.29      1.02 o 
  -1   2  10      169.39      169.59      2.35 o 
   0   2  10      177.48      167.23      2.06 o 
   1   2  10      166.57      166.02      2.31 o 
   2   2  10       42.41       37.02      1.30 o 
   3   2  10      157.39      159.47      2.59 o 
   4   2  10      288.16      288.73      4.24 o 
   5   2  10       32.54       31.04      2.47 o 
   6   2  10       41.11       44.01      3.02 o 
   7   2  10       25.60       30.86      2.64 o 
   8   2  10       36.53       38.47      3.40 o 
   9   2  10       11.75       12.90      2.97 o 
  -9   3  10        1.66        1.52      2.95 o 
  -8   3  10       16.44       20.39      2.77 o 
  -7   3  10        3.97        3.93      1.18 o 
  -6   3  10       13.37       12.68      1.05 o 
  -5   3  10       29.28       30.35      1.10 o 
  -4   3  10      189.97      182.07      2.07 o 
  -3   3  10       82.10       84.13      1.28 o 
  -2   3  10      341.91      339.67      2.99 o 
  -1   3  10        9.87       13.23      1.23 o 
   0   3  10      247.95      221.56      2.50 o 
   1   3  10       11.80       13.02      1.12 o 
   2   3  10      336.21      331.64      3.17 o 
   3   3  10       78.05       80.10      2.27 o 
   4   3  10      189.04      176.82      3.35 o 
   5   3  10       29.69       32.45      2.22 o 
   6   3  10       14.18       15.28      2.60 o 
   7   3  10        3.48        2.47      2.09 o 
   8   3  10       16.44       14.89      3.71 o 
   9   3  10        1.88        1.74      5.49 o 
  -8   4  10        4.94        5.07      2.18 o 
  -7   4  10       14.05       12.14      3.05 o 
  -6   4  10      100.14      102.03      7.26 o 
  -5   4  10        7.23        6.71      1.86 o 
  -4   4  10      314.63      306.89      6.19 o 
  -3   4  10       34.62       29.06      3.35 o 
  -2   4  10     1222.06     1142.19      7.88 o 
  -1   4  10      395.02      388.37      3.87 o 
   0   4  10        4.12        4.12      0.93 o 
   1   4  10      393.11      389.40      3.06 o 
   2   4  10     1221.24     1132.87      9.08 o 
   3   4  10       36.40       31.27      2.09 o 
   4   4  10      317.08      308.05      4.39 o 
   5   4  10        6.16        5.56      2.01 o 
   6   4  10      100.17      101.94      3.37 o 
   7   4  10       14.17       10.78      4.08 o 
   8   4  10        5.24        6.02      2.58 o 
  -8   5  10        5.51        7.97      4.04 o 
  -7   5  10       38.62       46.16      8.27 o 
  -6   5  10        7.52        6.39      1.80 o 
  -5   5  10       34.60       36.32      1.41 o 
  -4   5  10      172.08      165.09      5.19 o 
  -3   5  10       16.81       15.32      3.44 o 
  -2   5  10      118.90      124.30      3.92 o 
  -1   5  10       53.36       50.36      1.25 o 
   0   5  10      446.74      440.00      4.01 o 
   1   5  10       52.57       50.25      1.02 o 
   2   5  10      119.55      122.39      2.70 o 
   3   5  10       16.85       14.63      1.81 o 
   4   5  10      171.96      170.33      3.74 o 
   5   5  10       34.22       40.46      2.54 o 
   6   5  10        7.87        5.63      2.00 o 
   7   5  10       39.48       29.23      8.62 o 
   8   5  10        5.67        3.07      2.55 o 
  -8   6  10       12.70       14.36      5.65 o 
  -7   6  10       19.42       17.54      4.27 o 
  -6   6  10       25.92       30.05      4.10 o 
  -5   6  10       28.15       29.92      3.66 o 
  -4   6  10       47.65       47.98      7.38 o 
  -3   6  10       12.15       14.03      2.92 o 
  -2   6  10      184.39      181.09      4.52 o 
  -1   6  10      407.82      398.14      5.03 o 
   0   6  10      309.63      302.85      2.83 o 
   1   6  10      407.97      406.74      4.14 o 
   2   6  10      180.30      175.96      3.05 o 
   3   6  10       13.06       13.59      1.88 o 
   4   6  10       46.85       48.48      2.57 o 
   5   6  10       28.88       26.86      4.05 o 
   6   6  10       26.48       25.23      6.64 o 
   7   6  10       19.47       12.74      4.41 o 
   8   6  10       12.69       10.52      3.37 o 
  -7   7  10       13.95        8.17     11.83 o 
  -6   7  10       16.56        9.33     11.09 o 
  -5   7  10       15.53       18.50      5.01 o 
  -4   7  10       28.22       26.27      3.34 o 
  -3   7  10       72.02       71.43      3.68 o 
  -2   7  10        1.74        1.69      1.62 o 
  -1   7  10      109.78      109.54      4.69 o 
   0   7  10        6.72        7.51      0.85 o 
   1   7  10      107.26      102.36      2.47 o 
   2   7  10        2.00        1.99      1.47 o 
   3   7  10       70.99       74.04      2.49 o 
   4   7  10       28.90       29.51      2.14 o 
   5   7  10       15.44       13.23      4.18 o 
   6   7  10       17.07        9.91      4.94 o 
   7   7  10       13.88       13.50      4.81 o 
  -7   8  10        7.89        4.49      6.68 o 
  -6   8  10        4.24        4.61      4.76 o 
  -5   8  10       15.56       15.41      4.24 o 
  -4   8  10       18.61       22.83      4.67 o 
  -3   8  10       23.85       21.26      2.90 o 
  -2   8  10       55.63       51.44      2.96 o 
  -1   8  10       56.36       61.97      3.14 o 
   0   8  10       96.69       99.47      1.46 o 
   1   8  10       54.05       60.26      2.25 o 
   2   8  10       54.44       49.68      2.64 o 
   3   8  10       23.73       22.47      2.22 o 
   4   8  10       18.51       25.24      3.80 o 
   5   8  10       14.91        7.23      3.52 o 
   6   8  10        4.20        2.58      2.13 o 
   7   8  10        8.01        3.40      2.61 o 
  -6   9  10       28.29       27.11     21.22 o 
  -5   9  10        1.54        0.92      2.63 o 
  -4   9  10       30.63       31.12      3.61 o 
  -3   9  10       19.07       15.62      3.89 o 
  -2   9  10        7.01       10.12      2.47 o 
  -1   9  10        0.41        0.91      1.40 o 
   0   9  10      164.37      139.79      2.60 o 
   1   9  10        0.45        1.78      1.29 o 
   2   9  10        6.83       10.48      1.83 o 
   3   9  10       18.76       19.30      2.25 o 
   4   9  10       30.93       28.16      2.68 o 
   5   9  10        1.62       -0.05      1.84 o 
   6   9  10       28.19       33.50      5.09 o 
  -5  10  10        5.56        2.83      3.88 o 
  -4  10  10        9.23        8.71      3.16 o 
  -3  10  10       16.73       15.62      3.00 o 
  -2  10  10        7.06        4.11      3.48 o 
  -1  10  10       15.33       13.64      2.94 o 
   0  10  10       38.18       46.93      3.47 o 
   1  10  10       15.61       14.01      2.32 o 
   2  10  10        7.01        5.12      1.74 o 
   3  10  10       17.33       17.59      2.40 o 
   4  10  10        9.09        9.54      2.27 o 
   5  10  10        5.35        6.27      2.73 o 
  -4  11  10        3.34        4.51      3.06 o 
  -3  11  10       20.37       13.91      4.98 o 
  -2  11  10        6.25        3.19      3.87 o 
  -1  11  10        0.67       -0.64      2.44 o 
   0  11  10        4.66        6.76      2.48 o 
   1  11  10        0.56        0.33      1.67 o 
   2  11  10        6.43       10.88      2.32 o 
   3  11  10       20.76       16.85      2.47 o 
   4  11  10        3.38        4.25      2.22 o 
  -2  12  10       12.84       10.22      4.33 o 
  -1  12  10        1.87        1.07      3.18 o 
   0  12  10       21.53       13.62      9.10 o 
   1  12  10        1.78       -0.54      2.40 o 
   2  12  10       12.76       15.28      3.53 o 
   1   0  11       77.47       72.92      1.80 o 
   2   0  11     1059.60     1048.76      9.92 o 
   3   0  11      480.46      450.23      4.50 o 
   4   0  11      256.13      247.23      3.55 o 
   5   0  11       24.53       25.12      1.95 o 
   6   0  11       76.23       83.82      3.79 o 
   7   0  11        2.81        3.60      1.80 o 
   8   0  11        5.39        5.63      2.35 o 
  -8   1  11       36.53       43.90      2.98 o 
  -7   1  11        3.41        4.55      2.10 o 
  -6   1  11       25.05       29.42      1.66 o 
  -5   1  11      155.95      151.08      3.84 o 
  -4   1  11      246.88      258.26      3.11 o 
  -3   1  11      207.33      216.37      2.80 o 
  -2   1  11       70.66       67.73      1.53 o 
  -1   1  11      143.78      139.09      2.67 o 
   0   1  11      453.70      428.50      4.07 o 
   1   1  11      144.97      140.35      2.20 o 
   2   1  11       70.15       68.71      1.74 o 
   3   1  11      207.29      212.61      3.29 o 
   4   1  11      249.04      257.26      4.45 o 
   5   1  11      155.33      149.10      2.86 o 
   6   1  11       24.70       29.08      2.61 o 
   7   1  11        3.45        4.83      2.02 o 
   8   1  11       36.99       40.23      3.05 o 
  -8   2  11        2.62        1.91      2.39 o 
  -7   2  11       23.13       30.18      2.72 o 
  -6   2  11       81.37       81.95      1.88 o 
  -5   2  11       43.21       53.80      2.11 o 
  -4   2  11        6.68        5.45      1.19 o 
  -3   2  11      683.92      658.17      5.41 o 
  -2   2  11      468.39      451.47      3.81 o 
  -1   2  11      217.00      213.40      2.97 o 
   0   2  11        0.11        0.81      0.83 o 
   1   2  11      218.04      217.90      2.71 o 
   2   2  11      469.14      457.13      4.14 o 
   3   2  11      683.87      650.04      5.92 o 
   4   2  11        6.36        5.28      1.47 o 
   5   2  11       43.76       48.46      2.61 o 
   6   2  11       81.55       76.75      3.09 o 
   7   2  11       23.78       28.08      3.00 o 
   8   2  11        2.75        2.44      2.50 o 
  -8   3  11        9.08        8.45      3.69 o 
  -7   3  11        1.45        3.59      1.98 o 
  -6   3  11        5.63        4.02      0.91 o 
  -5   3  11        8.49        8.54      0.85 o 
  -4   3  11      354.47      359.41      3.26 o 
  -3   3  11       41.65       38.73      0.90 o 
  -2   3  11       31.11       28.59      1.13 o 
  -1   3  11       95.36       93.80      2.15 o 
   0   3  11        4.64        4.20      0.96 o 
   1   3  11       95.90       93.89      1.86 o 
   2   3  11       31.07       27.60      1.47 o 
   3   3  11       43.33       41.75      1.91 o 
   4   3  11      355.90      353.40      4.32 o 
   5   3  11        9.21        9.29      1.82 o 
   6   3  11        5.92        5.18      2.02 o 
   7   3  11        1.42        1.31      2.38 o 
   8   3  11        9.01        9.22      3.59 o 
  -8   4  11       13.46       15.73      4.63 o 
  -7   4  11       14.26       12.29      2.06 o 
  -6   4  11        3.75        4.34      1.66 o 
  -5   4  11       30.63       32.24      2.20 o 
  -4   4  11        6.64        6.55      2.20 o 
  -3   4  11       56.83       55.64      3.89 o 
  -2   4  11      346.79      350.40      3.33 o 
  -1   4  11       44.37       46.83      1.47 o 
   0   4  11      671.51      675.54      5.33 o 
   1   4  11       40.89       41.67      1.53 o 
   2   4  11      340.26      352.10      4.08 o 
   3   4  11       52.86       49.64      2.00 o 
   4   4  11        6.70        6.97      1.55 o 
   5   4  11       31.56       35.95      2.50 o 
   6   4  11        3.87        4.39      1.96 o 
   7   4  11       14.99        6.38      4.08 o 
   8   4  11       13.62        9.42      3.06 o 
  -8   5  11        1.51        0.75      4.57 o 
  -7   5  11       18.47       23.16      5.36 o 
  -6   5  11        5.74        3.27      1.19 o 
  -5   5  11       47.50       47.57      5.20 o 
  -4   5  11       18.99       19.03      5.24 o 
  -3   5  11      185.38      183.11      6.07 o 
  -2   5  11      102.27      103.16      4.21 o 
  -1   5  11       49.44       50.79      1.38 o 
   0   5  11       31.74       36.49      1.22 o 
   1   5  11       48.73       48.73      1.50 o 
   2   5  11      102.30      101.73      2.39 o 
   3   5  11      186.43      176.91      3.21 o 
   4   5  11       18.54       24.14      2.19 o 
   5   5  11       47.52       51.28      3.08 o 
   6   5  11        5.72        2.33      2.29 o 
   7   5  11       18.42        8.68      4.01 o 
   8   5  11        1.43        1.29      2.18 o 
  -7   6  11       38.21       40.55      5.16 o 
  -6   6  11        7.94        5.79      3.27 o 
  -5   6  11       16.66       17.25      3.55 o 
  -4   6  11        7.35       10.24      2.94 o 
  -3   6  11      199.00      192.27      5.21 o 
  -2   6  11       33.40       38.39      3.02 o 
  -1   6  11      498.79      482.71      5.66 o 
   0   6  11       18.55       21.53      1.22 o 
   1   6  11      492.58      481.92      4.89 o 
   2   6  11       33.63       41.97      2.39 o 
   3   6  11      195.80      186.78      3.83 o 
   4   6  11        7.27        8.20      2.05 o 
   5   6  11       16.42       13.89      4.04 o 
   6   6  11        8.04        1.56      2.09 o 
   7   6  11       38.44       41.68      3.16 o 
  -7   7  11       17.96       14.94      4.82 o 
  -6   7  11        7.40        7.80      3.71 o 
  -5   7  11       86.85       91.36      5.10 o 
  -4   7  11       13.59       14.01      3.07 o 
  -3   7  11       39.85       41.40      3.55 o 
  -2   7  11       13.90       12.82      2.09 o 
  -1   7  11      342.93      353.76      4.89 o 
   0   7  11        9.24       11.73      1.15 o 
   1   7  11      343.52      349.10      4.65 o 
   2   7  11       13.87       12.93      2.06 o 
   3   7  11       40.48       37.47      2.17 o 
   4   7  11       13.13        9.77      2.28 o 
   5   7  11       87.71       99.72      3.90 o 
   6   7  11        7.30        6.15      2.62 o 
   7   7  11       17.73        5.36      3.15 o 
  -6   8  11        9.18        1.88      3.55 o 
  -5   8  11       13.08        7.07      8.69 o 
  -4   8  11        8.16        6.22      4.60 o 
  -3   8  11       33.66       34.42      4.09 o 
  -2   8  11       40.83       42.34      2.99 o 
  -1   8  11       56.89       58.25      2.08 o 
   0   8  11        6.55        2.61      0.59 o 
   1   8  11       55.51       59.37      2.87 o 
   2   8  11       41.62       46.98      2.29 o 
   3   8  11       34.00       37.84      2.70 o 
   4   8  11        8.11        4.61      2.06 o 
   5   8  11       12.77        7.03      3.48 o 
   6   8  11        8.86        4.10      2.54 o 
  -5   9  11       14.32        7.61     10.16 o 
  -4   9  11       11.49       12.41      3.33 o 
  -3   9  11       23.40       22.88      4.20 o 
  -2   9  11       17.34       21.72      2.60 o 
  -1   9  11        0.38        1.18      0.96 o 
   0   9  11       25.55       33.96      3.30 o 
   1   9  11        0.41        0.32      1.66 o 
   2   9  11       17.25       19.84      2.26 o 
   3   9  11       24.09       23.88      2.55 o 
   4   9  11       11.70       14.16      2.84 o 
   5   9  11       15.01       11.27      2.76 o 
  -4  10  11        1.01        0.94      2.81 o 
  -3  10  11        2.88        2.93      2.53 o 
  -2  10  11       39.37       43.29      3.12 o 
  -1  10  11       20.29       22.36      4.10 o 
   0  10  11        4.07        5.21      2.68 o 
   1  10  11       20.24       15.95      2.38 o 
   2  10  11       40.01       41.85      4.11 o 
   3  10  11        2.78        4.29      2.24 o 
   4  10  11        1.02        3.24      2.22 o 
  -3  11  11        1.94        2.57      2.66 o 
  -2  11  11        9.09       11.43      5.83 o 
  -1  11  11        0.67        1.23      2.89 o 
   0  11  11       21.02       23.82      3.19 o 
   1  11  11        0.65       -0.22      2.01 o 
   2  11  11        9.03        7.25      2.82 o 
   3  11  11        1.92        4.72      2.08 o 
   0   0  12      798.82      724.47      8.12 o 
   1   0  12      110.30      103.04      2.44 o 
   2   0  12       16.52       14.72      1.30 o 
   3   0  12      403.96      381.19      4.01 o 
   4   0  12      182.06      202.16      2.97 o 
   5   0  12       58.04       60.15      2.49 o 
   6   0  12       22.78       24.97      2.23 o 
   7   0  12        0.33       -0.22      1.55 o 
   8   0  12       25.95       28.67      2.76 o 
  -8   1  12       10.63       10.59      2.37 o 
  -7   1  12        5.73        5.40      1.66 o 
  -6   1  12       98.02      114.60      2.81 o 
  -5   1  12       23.61       25.18      1.64 o 
  -4   1  12      217.09      203.49      3.88 o 
  -3   1  12      241.93      235.18      2.89 o 
  -2   1  12      554.56      544.91      4.63 o 
  -1   1  12       36.42       37.85      1.78 o 
   0   1  12        9.26       12.10      1.26 o 
   1   1  12       36.61       39.16      1.72 o 
   2   1  12      551.68      541.18      4.59 o 
   3   1  12      240.73      232.48      3.31 o 
   4   1  12      214.01      197.12      2.97 o 
   5   1  12       24.01       25.12      3.08 o 
   6   1  12       98.37      117.75      2.91 o 
   7   1  12        5.96        7.12      2.50 o 
   8   1  12       10.37        8.68      2.64 o 
  -8   2  12       16.67       16.85      3.36 o 
  -7   2  12        0.77       -0.04      0.92 o 
  -6   2  12        1.83        2.75      1.50 o 
  -5   2  12        6.90        7.62      1.11 o 
  -4   2  12        1.21        1.30      0.82 o 
  -3   2  12      228.13      224.58      3.28 o 
  -2   2  12       57.04       56.71      1.56 o 
  -1   2  12       68.42       72.21      1.98 o 
   0   2  12      217.22      213.62      2.90 o 
   1   2  12       65.07       65.73      1.98 o 
   2   2  12       54.91       55.83      1.69 o 
   3   2  12      230.57      225.07      3.39 o 
   4   2  12        1.27        2.58      1.34 o 
   5   2  12        7.94        8.55      1.70 o 
   6   2  12        2.17        1.71      1.56 o 
   7   2  12        0.80       -0.23      2.30 o 
   8   2  12       17.02       19.74      2.98 o 
  -8   3  12        7.50        9.85      3.32 o 
  -7   3  12       10.46        8.19      2.31 o 
  -6   3  12        8.77        7.87      2.02 o 
  -5   3  12       60.34       56.87      3.27 o 
  -4   3  12       27.66       26.44      1.22 o 
  -3   3  12      145.66      141.52      4.39 o 
  -2   3  12      201.50      195.67      2.49 o 
  -1   3  12       69.51       68.62      2.04 o 
   0   3  12       62.41       56.85      2.41 o 
   1   3  12       66.02       66.13      1.94 o 
   2   3  12      208.63      208.12      3.20 o 
   3   3  12      143.87      139.86      2.79 o 
   4   3  12       27.34       30.82      2.17 o 
   5   3  12       61.45       64.98      2.52 o 
   6   3  12        8.59        7.84      2.09 o 
   7   3  12       11.14        8.58      2.66 o 
   8   3  12        7.62        4.68      2.38 o 
  -7   4  12        8.83       11.99      4.95 o 
  -6   4  12        9.65        9.00      2.63 o 
  -5   4  12       22.39       25.66      2.06 o 
  -4   4  12       20.85       22.42      3.38 o 
  -3   4  12       94.16      101.46      9.96 o 
  -2   4  12      115.91      112.87      2.43 o 
  -1   4  12       80.21       88.81      2.01 o 
   0   4  12      101.87      106.24      2.00 o 
   1   4  12       75.66       83.22      2.40 o 
   2   4  12      115.54      117.06      2.01 o 
   3   4  12       93.75       96.94      2.49 o 
   4   4  12       20.18       22.90      1.91 o 
   5   4  12       23.04       23.66      3.03 o 
   6   4  12        9.54       11.19      2.61 o 
   7   4  12        8.75        3.83      2.57 o 
  -7   5  12       21.37       20.89      5.14 o 
  -6   5  12       14.66       13.48      3.88 o 
  -5   5  12       18.34       22.99      4.76 o 
  -4   5  12       55.42       58.39      4.50 o 
  -3   5  12       54.55       49.20      4.54 o 
  -2   5  12       47.97       57.21      2.62 o 
  -1   5  12      102.52      113.44      2.13 o 
   0   5  12        4.95        1.92      1.01 o 
   1   5  12      105.39      116.29      2.28 o 
   2   5  12       48.04       54.56      2.48 o 
   3   5  12       52.83       54.61      2.24 o 
   4   5  12       55.42       60.55      2.45 o 
   5   5  12       18.73       19.17      4.16 o 
   6   5  12       14.53        8.61      4.47 o 
   7   5  12       20.73        9.95      5.11 o 
  -7   6  12        1.44        1.36      3.31 o 
  -6   6  12        2.06        1.17      3.02 o 
  -5   6  12       27.82       31.70      4.62 o 
  -4   6  12       15.59       14.86      3.17 o 
  -3   6  12       23.62       27.15      3.02 o 
  -2   6  12       17.62       16.58      2.22 o 
  -1   6  12        5.90        5.84      0.54 o 
   0   6  12      196.52      199.95      2.69 o 
   1   6  12        4.84        3.53      0.97 o 
   2   6  12       15.97       13.96      2.24 o 
   3   6  12       24.35       22.80      4.68 o 
   4   6  12       15.45        9.34      3.07 o 
   5   6  12       26.97       30.69      3.57 o 
   6   6  12        1.83        0.61      1.86 o 
   7   6  12        1.42       -0.03      1.69 o 
  -6   7  12        7.09        7.27      4.64 o 
  -5   7  12        0.64       -1.47      3.00 o 
  -4   7  12        2.99        3.22      2.74 o 
  -3   7  12       19.79       21.59      4.04 o 
  -2   7  12       20.84       28.64      3.38 o 
  -1   7  12       19.70       23.39      1.81 o 
   0   7  12       45.05       33.39      1.10 o 
   1   7  12       20.00       24.67      1.79 o 
   2   7  12       21.02       25.57      4.34 o 
   3   7  12       19.22       16.15      2.98 o 
   4   7  12        3.48        2.64      1.91 o 
   5   7  12        0.55        0.27      1.48 o 
   6   7  12        6.80        3.16      2.35 o 
  -5   8  12       24.46       21.99      7.39 o 
  -4   8  12       18.05       23.02      4.60 o 
  -3   8  12       21.83       25.35      3.52 o 
  -2   8  12        1.88        2.64      2.95 o 
  -1   8  12       55.11       55.17      2.29 o 
   0   8  12       12.59       14.84      1.05 o 
   1   8  12       57.11       53.12      2.19 o 
   2   8  12        2.02        2.85      1.58 o 
   3   8  12       21.97       24.68      2.32 o 
   4   8  12       17.71       16.33      3.91 o 
   5   8  12       23.97       14.71      5.46 o 
  -5   9  12        3.17        6.36      3.20 o 
  -4   9  12       10.43       15.12      3.77 o 
  -3   9  12        0.48        1.35      2.12 o 
  -2   9  12       75.34       84.70      4.89 o 
  -1   9  12       15.93       16.50      1.93 o 
   0   9  12       21.94       20.56      3.21 o 
   1   9  12       15.51       14.59      2.23 o 
   2   9  12       75.09       77.68      3.01 o 
   3   9  12        0.32        0.13      1.60 o 
   4   9  12       10.69       12.98      2.45 o 
   5   9  12        3.34        0.75      2.34 o 
  -3  10  12        5.51        4.17      3.70 o 
  -2  10  12        0.06       -1.88      4.48 o 
  -1  10  12       11.34       11.91      4.16 o 
   0  10  12       10.86       11.71      2.89 o 
   1  10  12       11.24       12.26      2.89 o 
   2  10  12        0.07       -0.23      1.91 o 
   3  10  12        5.59        5.06      2.16 o 
  -1  11  12        4.88        4.78      6.47 o 
   0  11  12        6.15        5.79      2.82 o 
   1  11  12        4.77        3.92      3.08 o 
   1   0  13       44.58       41.68      1.92 o 
   2   0  13        8.55       11.55      1.26 o 
   3   0  13       93.86       86.81      2.02 o 
   4   0  13       71.34       64.30      2.24 o 
   5   0  13        1.14        0.86      1.21 o 
   6   0  13      111.98      111.30      3.27 o 
   7   0  13       48.71       45.80      2.50 o 
   8   0  13       12.27        8.03      2.34 o 
  -7   1  13       27.06       28.18      2.15 o 
  -6   1  13       16.18       16.51      1.80 o 
  -5   1  13       65.93       69.70      2.07 o 
  -4   1  13       25.94       27.21      1.57 o 
  -3   1  13      216.11      212.01      3.21 o 
  -2   1  13       98.40       91.71      1.99 o 
  -1   1  13      176.03      169.07      3.29 o 
   0   1  13      171.51      165.60      3.08 o 
   1   1  13      175.22      169.78      2.97 o 
   2   1  13       98.02       97.20      2.19 o 
   3   1  13      218.11      209.78      3.03 o 
   4   1  13       25.48       26.88      1.79 o 
   5   1  13       66.12       65.54      2.25 o 
   6   1  13       16.90       15.51      2.32 o 
   7   1  13       27.55       26.36      2.54 o 
  -7   2  13       22.90       16.94      3.78 o 
  -6   2  13       31.80       33.55      1.67 o 
  -5   2  13       76.16       79.24      2.46 o 
  -4   2  13       50.03       53.03      1.79 o 
  -3   2  13      112.86      112.28      2.18 o 
  -2   2  13       55.93       51.20      1.61 o 
  -1   2  13      161.75      158.60      2.57 o 
   0   2  13       15.11       17.95      1.59 o 
   1   2  13      160.86      156.69      2.95 o 
   2   2  13       58.18       53.20      1.94 o 
   3   2  13      109.62      112.36      2.78 o 
   4   2  13       50.31       56.26      2.27 o 
   5   2  13       76.17       78.47      2.89 o 
   6   2  13       31.90       37.83      2.70 o 
   7   2  13       23.29       23.83      2.36 o 
  -7   3  13       46.07       46.35      4.19 o 
  -6   3  13       63.34       65.84      4.03 o 
  -5   3  13       23.74       20.53      1.88 o 
  -4   3  13       19.77       16.20      0.95 o 
  -3   3  13      155.10      153.91      2.46 o 
  -2   3  13      139.02      139.54      2.33 o 
  -1   3  13      306.51      288.11      3.80 o 
   0   3  13      181.70      179.37      3.04 o 
   1   3  13      308.27      295.36      3.74 o 
   2   3  13      136.85      139.26      2.30 o 
   3   3  13      155.65      154.24      3.04 o 
   4   3  13       19.59       18.81      1.95 o 
   5   3  13       24.29       24.97      2.38 o 
   6   3  13       63.43       70.72      2.96 o 
   7   3  13       45.22       53.37      2.80 o 
  -7   4  13       16.02       15.64      4.57 o 
  -6   4  13       23.96       21.78      3.17 o 
  -5   4  13       22.57       22.01      2.05 o 
  -4   4  13       11.59       15.86      3.34 o 
  -3   4  13       81.01       74.20      4.80 o 
  -2   4  13        2.52        2.11      0.80 o 
  -1   4  13      179.46      171.15      2.96 o 
   0   4  13       50.76       58.33      1.62 o 
   1   4  13      178.08      172.57      3.49 o 
   2   4  13        2.32        1.97      1.15 o 
   3   4  13       82.50       79.26      2.66 o 
   4   4  13       11.49       15.33      2.54 o 
   5   4  13       22.21       22.03      2.42 o 
   6   4  13       24.19       26.11      5.98 o 
   7   4  13       15.79        8.74      3.66 o 
  -7   5  13        0.49       -0.44      3.54 o 
  -6   5  13       11.90       16.53      5.63 o 
  -5   5  13       10.34        7.68      3.45 o 
  -4   5  13       13.16       12.52      3.18 o 
  -3   5  13       10.40        6.76      3.67 o 
  -2   5  13      170.74      175.70      4.15 o 
  -1   5  13      271.99      256.95      3.13 o 
   0   5  13       45.16       52.55      1.64 o 
   1   5  13      273.65      260.39      3.71 o 
   2   5  13      173.34      175.03      3.46 o 
   3   5  13       10.18        9.14      2.05 o 
   4   5  13       13.00        9.13      2.45 o 
   5   5  13       10.60        7.93      3.36 o 
   6   5  13       11.94        7.59      3.42 o 
   7   5  13        0.44        1.48      1.99 o 
  -6   6  13        1.69       -0.52      4.15 o 
  -5   6  13        3.39        0.66      2.73 o 
  -4   6  13       93.95       96.89      5.55 o 
  -3   6  13       11.27       16.23      5.47 o 
  -2   6  13        6.24        7.17      1.61 o 
  -1   6  13       33.57       34.12      3.01 o 
   0   6  13       14.50       16.20      2.20 o 
   1   6  13       32.57       34.52      2.11 o 
   2   6  13        6.30        3.52      1.79 o 
   3   6  13       10.94       14.35      2.04 o 
   4   6  13       93.58      102.61      3.20 o 
   5   6  13        3.41        0.58      1.68 o 
   6   6  13        1.76        1.19      1.98 o 
  -6   7  13       26.56       22.02      7.78 o 
  -5   7  13        8.03        9.56      4.47 o 
  -4   7  13        0.14        0.53      2.45 o 
  -3   7  13       31.43       36.57      4.65 o 
  -2   7  13       69.15       70.23      2.79 o 
  -1   7  13       43.44       46.36      2.65 o 
   0   7  13        4.38        5.26      0.94 o 
   1   7  13       44.58       43.97      2.69 o 
   2   7  13       69.24       77.23      2.70 o 
   3   7  13       31.12       36.46      3.46 o 
   4   7  13        0.12        0.53      1.93 o 
   5   7  13        7.92        4.09      2.31 o 
   6   7  13       26.56       23.43      6.70 o 
  -5   8  13        2.21        3.60      3.20 o 
  -4   8  13       28.94       28.82      5.14 o 
  -3   8  13       21.95       25.01      3.30 o 
  -2   8  13        0.17       -0.61      1.65 o 
  -1   8  13        9.65        6.73      1.68 o 
   0   8  13       36.46       41.39      3.74 o 
   1   8  13       10.26        8.18      1.52 o 
   2   8  13        0.17       -0.10      1.83 o 
   3   8  13       21.45       19.65      2.67 o 
   4   8  13       28.13       25.48      3.68 o 
   5   8  13        2.07        2.12      2.12 o 
  -4   9  13       10.74       11.69      3.51 o 
  -3   9  13       10.11        9.91      3.20 o 
  -2   9  13       17.18       17.97      2.93 o 
  -1   9  13       22.91       22.20      4.60 o 
   0   9  13        0.27       -0.44      2.05 o 
   1   9  13       22.65       25.16      3.87 o 
   2   9  13       16.29       13.58      2.68 o 
   3   9  13       10.49        9.32      2.75 o 
   4   9  13       10.70       11.42      2.53 o 
  -2  10  13        0.43        4.90      4.52 o 
  -1  10  13       18.17       17.62      4.75 o 
   0  10  13        2.18        3.15      3.10 o 
   1  10  13       18.81       18.86      3.31 o 
   2  10  13        0.35       -0.99      2.36 o 
   0   0  14       24.20       28.86      5.01 o 
   1   0  14      191.61      202.34      3.17 o 
   2   0  14      147.31      134.15      2.38 o 
   3   0  14       79.76       93.54      2.16 o 
   4   0  14       21.37       18.91      1.71 o 
   5   0  14       19.41       14.75      1.66 o 
   6   0  14        0.89        0.08      1.16 o 
   7   0  14       89.14       89.99      3.12 o 
  -7   1  14       15.86       15.19      3.19 o 
  -6   1  14       14.59       10.27      1.62 o 
  -5   1  14      104.77      105.95      2.39 o 
  -4   1  14       29.94       27.95      1.55 o 
  -3   1  14       21.10       21.09      1.78 o 
  -2   1  14       29.28       29.95      1.56 o 
  -1   1  14      235.60      232.77      3.35 o 
   0   1  14       74.49       70.75      2.06 o 
   1   1  14      232.86      226.79      3.54 o 
   2   1  14       29.69       31.36      1.54 o 
   3   1  14       22.15       23.05      1.66 o 
   4   1  14       30.06       28.83      1.82 o 
   5   1  14      107.10      110.43      2.79 o 
   6   1  14       14.41       11.63      1.86 o 
   7   1  14       15.64       15.11      2.18 o 
  -7   2  14       43.16       50.28      4.54 o 
  -6   2  14       36.34       38.26      3.93 o 
  -5   2  14      120.84      117.28      3.03 o 
  -4   2  14        8.53        9.76      1.39 o 
  -3   2  14       10.58       11.36      1.21 o 
  -2   2  14       94.32       90.87      2.20 o 
  -1   2  14       84.58       86.94      2.28 o 
   0   2  14       25.77       29.27      2.01 o 
   1   2  14       86.83       88.87      2.33 o 
   2   2  14       94.03       93.68      2.44 o 
   3   2  14       12.04       14.11      1.91 o 
   4   2  14        8.78       10.17      1.65 o 
   5   2  14      121.85      123.68      3.40 o 
   6   2  14       35.29       36.24      3.08 o 
   7   2  14       42.83       49.29      2.85 o 
  -7   3  14       28.26       36.54      5.31 o 
  -6   3  14       10.77       11.72      3.56 o 
  -5   3  14        1.93        3.72      2.48 o 
  -4   3  14        9.13        7.90      0.95 o 
  -3   3  14       94.45       86.27      3.58 o 
  -2   3  14       34.14       32.29      1.55 o 
  -1   3  14      101.25       97.15      2.49 o 
   0   3  14       73.93       74.25      2.29 o 
   1   3  14      102.12      101.50      2.48 o 
   2   3  14       34.67       32.86      1.77 o 
   3   3  14       91.99       86.92      2.54 o 
   4   3  14        8.99        6.39      1.85 o 
   5   3  14        2.07        4.23      1.72 o 
   6   3  14       11.00       11.69      2.11 o 
   7   3  14       28.25       30.05      3.66 o 
  -6   4  14       16.71       16.11      4.31 o 
  -5   4  14       12.40        9.61      5.97 o 
  -4   4  14       10.68        7.25      3.55 o 
  -3   4  14       17.68       14.28      1.10 o 
  -2   4  14        0.99        1.05      0.91 o 
  -1   4  14       60.96       61.50      2.18 o 
   0   4  14       31.50       34.14      1.67 o 
   1   4  14       59.58       62.83      2.03 o 
   2   4  14        1.53        1.65      1.13 o 
   3   4  14       17.32       16.81      2.33 o 
   4   4  14       10.41        5.90      2.24 o 
   5   4  14       12.52        9.02      2.86 o 
   6   4  14       16.64       13.70      2.57 o 
  -6   5  14        3.00        0.75      3.69 o 
  -5   5  14       19.60       19.71      4.01 o 
  -4   5  14        5.98       10.24      5.07 o 
  -3   5  14       40.06       37.83      3.36 o 
  -2   5  14        7.43        7.43      2.10 o 
  -1   5  14       73.91       72.68      2.13 o 
   0   5  14      106.84      117.32      2.31 o 
   1   5  14       74.72       74.17      3.83 o 
   2   5  14        7.49        6.16      1.98 o 
   3   5  14       39.91       43.27      2.74 o 
   4   5  14        4.92        5.54      2.09 o 
   5   5  14       19.33       17.60      6.10 o 
   6   5  14        3.13        2.91      2.51 o 
  -5   6  14        4.85        3.94      4.40 o 
  -4   6  14       18.06       20.44      4.49 o 
  -3   6  14       11.49       13.33      2.42 o 
  -2   6  14      101.77       99.82      2.94 o 
  -1   6  14       21.46       25.40      1.85 o 
   0   6  14       35.18       32.87      1.41 o 
   1   6  14       21.74       22.74      3.06 o 
   2   6  14       99.59      101.37      3.01 o 
   3   6  14       11.13       11.15      2.01 o 
   4   6  14       17.70       12.84      3.54 o 
   5   6  14        4.90        3.90      2.21 o 
  -5   7  14        0.24        0.28      3.21 o 
  -4   7  14       42.91       54.76      5.10 o 
  -3   7  14        3.15        4.74      2.31 o 
  -2   7  14       23.47       24.00      2.00 o 
  -1   7  14        8.06        8.26      2.03 o 
   0   7  14      169.09      170.13     12.75 o 
   1   7  14        7.68        7.65      2.15 o 
   2   7  14       23.67       16.87      3.71 o 
   3   7  14        3.14        4.27      2.39 o 
   4   7  14       42.94       49.78      2.77 o 
   5   7  14        0.30        0.71      2.13 o 
  -4   8  14       11.41       12.79      4.97 o 
  -3   8  14       13.99       15.49      2.37 o 
  -2   8  14       23.25       24.21      3.01 o 
  -1   8  14        7.14        4.70      3.82 o 
   0   8  14        0.11        0.14      2.69 o 
   1   8  14        6.61        4.79      2.80 o 
   2   8  14       23.12       19.57      4.52 o 
   3   8  14       13.73       12.70      2.57 o 
   4   8  14       11.44       15.97      2.71 o 
  -3   9  14        7.26        5.83      2.98 o 
  -2   9  14        7.69       13.42      6.15 o 
  -1   9  14       26.58       30.03      5.07 o 
   0   9  14        0.00       -0.42      2.53 o 
   1   9  14       26.97       26.68      3.44 o 
   2   9  14        7.78        6.55      2.99 o 
   3   9  14        7.26        7.51      2.59 o 
   1   0  15      555.84      517.26      5.92 o 
   2   0  15       53.92       55.14      2.08 o 
   3   0  15        6.54        8.77      1.46 o 
   4   0  15       17.64       16.46      1.79 o 
   5   0  15      150.87      151.45      3.68 o 
   6   0  15       63.33       65.31      2.44 o 
  -6   1  15        8.66        9.49      2.69 o 
  -5   1  15        8.92       11.06      1.83 o 
  -4   1  15       33.66       36.67      1.87 o 
  -3   1  15       43.87       45.21      2.74 o 
  -2   1  15        3.13        2.67      1.19 o 
  -1   1  15      141.66      137.22      3.42 o 
   0   1  15      107.54       97.19      3.28 o 
   1   1  15      142.43      142.78      3.11 o 
   2   1  15        3.40        3.50      1.39 o 
   3   1  15       42.62       42.73      2.18 o 
   4   1  15       31.77       35.21      2.18 o 
   5   1  15        8.80       11.59      1.92 o 
   6   1  15        8.53       10.60      1.94 o 
  -6   2  15       14.71       14.13      3.50 o 
  -5   2  15       39.63       46.41      3.36 o 
  -4   2  15       39.56       42.19      2.93 o 
  -3   2  15       13.14       18.02      1.42 o 
  -2   2  15       24.07       23.26      1.42 o 
  -1   2  15       91.08       88.56      2.40 o 
   0   2  15        7.55        9.46      1.52 o 
   1   2  15       89.62       87.99      2.60 o 
   2   2  15       25.25       24.68      1.60 o 
   3   2  15       13.58       16.29      1.89 o 
   4   2  15       39.65       45.96      2.26 o 
   5   2  15       38.88       43.27      2.67 o 
   6   2  15       14.37       10.89      2.41 o 
  -6   3  15        2.41       -0.59      3.33 o 
  -5   3  15        4.14        2.85      1.89 o 
  -4   3  15       10.15        9.51      2.72 o 
  -3   3  15       18.70       20.97      1.59 o 
  -2   3  15       11.05       13.69      1.32 o 
  -1   3  15       29.01       35.29      1.81 o 
   0   3  15        6.73        7.46      1.35 o 
   1   3  15       28.33       29.43      2.24 o 
   2   3  15       10.62        9.66      1.73 o 
   3   3  15       17.31       19.25      2.92 o 
   4   3  15        9.95        8.74      2.02 o 
   5   3  15        4.58        3.69      1.76 o 
   6   3  15        2.74        1.43      1.87 o 
  -6   4  15       20.28       17.61      4.94 o 
  -5   4  15       15.94       13.25      4.20 o 
  -4   4  15       78.27       79.07      3.96 o 
  -3   4  15        0.86        0.71      2.06 o 
  -2   4  15       29.30       29.27      1.24 o 
  -1   4  15       64.71       71.90      2.41 o 
   0   4  15        0.81        1.04      1.06 o 
   1   4  15       63.02       67.89      2.73 o 
   2   4  15       28.25       28.95      2.75 o 
   3   4  15        0.62        0.09      1.32 o 
   4   4  15       78.10       86.20      3.25 o 
   5   4  15       16.48       14.31      2.44 o 
   6   4  15       20.48       17.50      3.82 o 
  -5   5  15       12.06       11.60      4.11 o 
  -4   5  15        1.63        1.48      2.16 o 
  -3   5  15       15.38       15.58      2.51 o 
  -2   5  15        1.33        3.09      1.99 o 
  -1   5  15        9.94        9.38      1.38 o 
   0   5  15       33.59       34.37      1.66 o 
   1   5  15       10.18        9.67      1.42 o 
   2   5  15        1.39        2.60      1.65 o 
   3   5  15       14.49       12.65      2.12 o 
   4   5  15        1.50        1.16      1.88 o 
   5   5  15       12.74       10.30      3.36 o 
  -5   6  15        7.23        4.87      4.68 o 
  -4   6  15       13.80       16.66      2.91 o 
  -3   6  15       17.99       19.52      2.63 o 
  -2   6  15        4.58        3.87      1.65 o 
  -1   6  15       14.74       15.89      1.78 o 
   0   6  15       55.61       57.24      2.17 o 
   1   6  15       13.80       13.20      2.56 o 
   2   6  15        4.68        1.88      1.85 o 
   3   6  15       17.21       22.55      3.71 o 
   4   6  15       13.91       14.94      2.53 o 
   5   6  15        7.74        3.09      2.06 o 
  -4   7  15        4.04        3.37      3.07 o 
  -3   7  15        2.71        2.89      3.24 o 
  -2   7  15       10.58       10.68      1.91 o 
  -1   7  15       18.00       25.09      4.57 o 
   0   7  15       28.78       37.23      4.92 o 
   1   7  15       18.60       18.44      3.58 o 
   2   7  15        9.76        7.22      2.53 o 
   3   7  15        3.07        3.44      2.06 o 
   4   7  15        3.91        6.13      2.14 o 
  -3   8  15       25.76       31.40      2.72 o 
  -2   8  15       13.09       16.56      6.67 o 
  -1   8  15       19.53       19.76      4.80 o 
   0   8  15        0.17        1.01      2.68 o 
   1   8  15       19.97       18.79      4.90 o 
   2   8  15       13.50       11.31      3.39 o 
   3   8  15       25.27       21.72      3.22 o 
   0   9  15        6.92        8.14      3.59 o 
   0   0  16      131.69      134.03      4.59 o 
   1   0  16        7.01        6.84      1.62 o 
   2   0  16        3.81        3.11      1.42 o 
   3   0  16        0.01       -0.01      1.12 o 
   4   0  16       95.50      101.44      3.27 o 
   5   0  16        2.70        4.05      1.86 o 
   6   0  16        6.89        9.61      2.74 o 
  -5   1  16        7.52        8.37      2.85 o 
  -4   1  16       11.05       11.28      1.52 o 
  -3   1  16        6.29        6.05      1.71 o 
  -2   1  16       72.14       70.00      2.16 o 
  -1   1  16       17.23       17.50      1.88 o 
   0   1  16       17.40       13.31      2.15 o 
   1   1  16       17.73       16.00      1.96 o 
   2   1  16       70.79       72.83      2.37 o 
   3   1  16        6.59        6.11      1.74 o 
   4   1  16       10.88       11.67      2.00 o 
   5   1  16        7.18        9.05      1.81 o 
  -5   2  16       30.71       31.43      3.13 o 
  -4   2  16       41.16       44.67      4.16 o 
  -3   2  16       28.87       30.82      2.12 o 
  -2   2  16       21.76       21.99      1.95 o 
  -1   2  16        7.99        6.24      1.82 o 
   0   2  16      309.77      299.68      5.41 o 
   1   2  16        7.90        7.88      1.82 o 
   2   2  16       22.08       20.73      1.85 o 
   3   2  16       29.21       31.07      2.27 o 
   4   2  16       41.99       44.68      2.41 o 
   5   2  16       30.49       34.34      2.55 o 
  -5   3  16       10.97       10.73      3.54 o 
  -4   3  16        9.03        7.41      3.09 o 
  -3   3  16        2.49        4.11      2.47 o 
  -2   3  16       35.20       30.17      1.46 o 
  -1   3  16       52.28       59.27      2.56 o 
   0   3  16        7.06        2.69      1.88 o 
   1   3  16       51.83       57.32      5.00 o 
   2   3  16       35.41       33.58      1.78 o 
   3   3  16        2.07        3.19      1.67 o 
   4   3  16        9.12        9.58      2.65 o 
   5   3  16       11.08        5.88      2.36 o 
  -5   4  16       95.12      113.90      5.20 o 
  -4   4  16        0.35        0.81      2.58 o 
  -3   4  16       91.11      100.98      4.51 o 
  -2   4  16        3.86        2.95      1.95 o 
  -1   4  16       23.27       23.81      2.03 o 
   0   4  16       50.96       54.21      2.59 o 
   1   4  16       23.44       21.87      4.35 o 
   2   4  16        3.66        1.74      1.47 o 
   3   4  16       91.25      100.26      3.13 o 
   4   4  16        0.49        1.01      1.87 o 
   5   4  16       95.67      107.39      3.79 o 
  -4   5  16        1.31        2.69      2.84 o 
  -3   5  16       45.89       51.44      8.25 o 
  -2   5  16        1.05        2.36      1.59 o 
  -1   5  16       28.29       35.28      2.95 o 
   0   5  16        1.27       -0.12      1.10 o 
   1   5  16       27.63       34.23      2.33 o 
   2   5  16        1.03       -0.80      1.62 o 
   3   5  16       46.13       46.19      2.74 o 
   4   5  16        1.37        0.14      1.81 o 
  -3   6  16       50.80       56.40      3.82 o 
  -2   6  16        9.23        7.75      1.94 o 
  -1   6  16       12.87       11.61      1.77 o 
   0   6  16        0.09        2.15      3.94 o 
   1   6  16       13.34       11.87      2.16 o 
   2   6  16        9.52        6.96      2.08 o 
   3   6  16       50.96       53.95      3.01 o 
  -2   7  16       19.92       22.24      2.79 o 
  -1   7  16        6.22        7.68      4.31 o 
   0   7  16        0.91        1.60      3.51 o 
   1   7  16        6.23        8.94      3.32 o 
   2   7  16       20.04       20.23      4.49 o 
   0   8  16       43.41       57.15      8.20 o 
   1   0  17        3.83        1.70      1.57 o 
   2   0  17       35.06       41.76      2.07 o 
   3   0  17        2.87        4.15      1.81 o 
   4   0  17        2.36        3.95      1.89 o 
   5   0  17        0.15       -0.16      1.43 o 
  -5   1  17        8.49        8.07      2.70 o 
  -4   1  17       54.20       51.40      3.44 o 
  -3   1  17       21.35       24.50      2.09 o 
  -2   1  17        2.22        2.79      1.73 o 
  -1   1  17        5.86        3.06      1.86 o 
   0   1  17       55.66       63.73      2.78 o 
   1   1  17        6.14        4.42      1.95 o 
   2   1  17        2.13        3.59      1.46 o 
   3   1  17       20.79       27.39      2.20 o 
   4   1  17       55.33       57.47      2.81 o 
   5   1  17        8.98        7.71      2.03 o 
  -4   2  17       37.39       36.10      3.85 o 
  -3   2  17        4.59        7.86      2.64 o 
  -2   2  17       17.39       17.14      1.70 o 
  -1   2  17       15.55       11.87      1.92 o 
   0   2  17        1.16        1.12      2.09 o 
   1   2  17       15.01       11.63      3.53 o 
   2   2  17       17.94       15.38      2.31 o 
   3   2  17        4.45        5.03      1.85 o 
   4   2  17       38.00       38.61      2.64 o 
  -4   3  17        0.25        0.72      2.50 o 
  -3   3  17        4.67        4.49      3.61 o 
  -2   3  17        7.46        6.06      2.08 o 
  -1   3  17        5.11        4.67      1.70 o 
   0   3  17       49.49       52.08      2.59 o 
   1   3  17        5.31        4.92      1.90 o 
   2   3  17        7.63        5.69      1.76 o 
   3   3  17        4.94        6.36      1.90 o 
   4   3  17        0.12       -0.13      1.57 o 
  -4   4  17       38.15       48.77      4.36 o 
  -3   4  17       16.88       16.51      3.29 o 
  -2   4  17        2.89        2.99      2.38 o 
  -1   4  17       16.28       16.80      2.13 o 
   0   4  17       10.04        6.58      1.99 o 
   1   4  17       17.42       14.19      3.53 o 
   2   4  17        3.25        4.19      1.87 o 
   3   4  17       17.91       13.15      2.27 o 
   4   4  17       38.59       40.61      2.88 o 
  -3   5  17        1.38        1.72      2.79 o 
  -2   5  17       12.85       11.91      2.46 o 
  -1   5  17       35.14       36.33      2.46 o 
   0   5  17        7.78        6.28      2.82 o 
   1   5  17       35.81       33.94      6.64 o 
   2   5  17       12.91        8.17      2.13 o 
   3   5  17        1.26        1.95      2.29 o 
  -2   6  17       16.79       15.76      2.22 o 
  -1   6  17       11.07       17.47      5.33 o 
   0   6  17       24.93       25.08      5.72 o 
   1   6  17       10.61       11.91      3.95 o 
   2   6  17       16.59       11.64      2.31 o 
   0   0  18       96.82       86.00      6.86 o 
   1   0  18       47.08       48.86      3.02 o 
   2   0  18        7.10        6.56      2.03 o 
   3   0  18        1.57        4.14      1.89 o 
  -3   1  18       13.17       10.67      1.88 o 
  -2   1  18       43.34       43.75      2.16 o 
  -1   1  18       24.24       27.77      2.34 o 
   0   1  18        0.17        2.08      2.14 o 
   1   1  18       24.19       27.95      3.27 o 
   2   1  18       42.92       37.15      2.53 o 
   3   1  18       13.30       16.56      2.36 o 
  -3   2  18        0.52       -1.03      3.31 o 
  -2   2  18       13.75       12.34      1.89 o 
  -1   2  18       15.87       17.20      2.53 o 
   0   2  18       20.16       21.18      4.62 o 
   1   2  18       16.68       16.02      4.10 o 
   2   2  18       14.11       11.43      2.55 o 
   3   2  18        0.39        3.35      1.91 o 
  -3   3  18       11.57       10.15      2.95 o 
  -2   3  18       30.33       28.40      6.60 o 
  -1   3  18       19.59       18.92      3.98 o 
   0   3  18       32.98       38.74      3.28 o 
   1   3  18       19.86       19.82      4.20 o 
   2   3  18       29.87       30.29      4.19 o 
   3   3  18       12.28        9.78      2.17 o 
  -2   4  18       12.78       14.55      2.51 o 
  -1   4  18       10.58       10.96      2.34 o 
   0   4  18        2.94        2.88      2.73 o 
   1   4  18       10.84        9.15      2.36 o 
   2   4  18       12.17        8.93      2.97 o 
   0   5  18       48.34       46.23      5.30 o 
   1   0  19       42.25       47.83      5.56 o 
  -1   1  19       16.05       15.66      3.08 o 
   0   1  19        4.48        3.60      2.11 o 
   1   1  19       15.78       11.84      2.82 o 
   0   2  19       16.15       14.85      4.36 o 
                                                 
